# Supplementary material for: Mapping Gene-by-Gene Single-Nucleotide Variation in 8,535 Mycobacterium tuberculosis Genomes: a Resource To Support Potential Vaccine and Drug Development
Source: mSphere. 2021 Mar 10;6(2):e01224-20. doi: 10.1128/mSphere.01224-20 (PMC8546714; doi:10.1128/mSphere.01224-20)
Supplement: DATA SET S1 [file msphere.01224-20-sd001.xlsx]

## Sheet: 5th_percentile_identified
LOCUS_TAG	GENE	START	STOP	LENGTH	COGS	MUTATION/BP	TUBERCULIST	COGS-general category	PRODUCT	ESSENTIAL	MASS (Da)	LOCATION
Rv1177	fdxC	1309004	1309331	327	C	0.0519878	Intermediary metabolism and respiration	METABOLISM	ferredoxin FdxC	E	11807.1	Membrane fraction,Whole cell lysates,
Rv3052c	nrdI	3414231	3414684	453	F	0.0618102	Information pathways	METABOLISM	NrdI protein	E	16490.7	Whole cell lysates
Rv2445c	ndkA	2745313	2745724	411	F	0.0656934	Intermediary metabolism and respiration	METABOLISM	nucleoside diphosphate kinase	NE	14475.5	Membrane fraction,Whole cell lysates,Culture filtrate
Rv2007c	fdxA	2256083	2256428	345	C	0.0724638	Intermediary metabolism and respiration	METABOLISM	ferredoxin	NE	12031.7	cytosol
Rv1113	vapB32	1239415	1239613	198	S	0.0757576	Virulence, detoxification, adaptation	POORLY CHARACTERIZED	antitoxin VapB32	NE	6973.03	Whole cell lysates
Rv3609c	folE	4049976	4050585	609	H	0.0771757	Intermediary metabolism and respiration	METABOLISM	GTP cyclohydrolase I	E	22394.7	Whole cell lysates
Rv1094	desA2	1221958	1222786	828	I	0.0785024	Lipid metabolism	METABOLISM	acyl-ACP desaturase DesA	E	31359.5	Membrane fraction,Whole cell lysates,cytosol
Rv3246c	mtrA	3626662	3627349	687	T	0.0786026	Regulatory proteins	CELLULAR PROCESSES & SIGNALING	two component DNA-binding response regulator MtrA	E	25279.3	Membrane fraction,Whole cell lysates,Culture filtrate
Rv0581	vapB26	677709	677925	216	UC	0.0787037	Virulence, detoxification, adaptation	UNCHARACTERISED	antitoxin VapB26	NE	7572.66	Whole cell lysates
Rv0685	tuf	784820	786011	1191	J	0.0797649	Information pathways	INFORMATION STORAGE & PROCESSING	elongation factor Tu	E	43561.5	Membrane fraction,Whole cell lysates,Culture filtrate
Rv3298c	lpqC	3682109	3683024	915	Q	0.0808743	Cell wall and cell processes	METABOLISM	esterase LpqC	NE	31368.3	Membrane fraction,Whole cell lysates
Rv2801A	mazE9	3110506	3110737	231	K	0.0822511	Virulence, detoxification, adaptation	METABOLISM	antitoxin MazE9	NE	8231.01	N/A
Rv2986c	hupB	3343175	3343820	645	L	0.0852713	Information pathways	INFORMATION STORAGE & PROCESSING	DNA-binding protein HU	E	22187.3	Membrane fraction,Whole cell lysates
Rv0959A	vapB9	1073326	1073548	222	U	0.0855856	Virulence, detoxification, adaptation	CELLULAR PROCESSES & SIGNALING	antitoxin VapB9	NE	7917.97	N/A
Rv3219	whiB1	3595712	3595967	255	K	0.0862745	Regulatory proteins	INFORMATION STORAGE & PROCESSING	transcriptional regulator WhiB1	NE	9318.55	Cytoplasm
Rv0186A	mymT	218389	218551	162	UC	0.0864198	Virulence, detoxification, adaptation	UNCHARACTERISED	metallothionein	NE	5718.63	N/A
Rv2238c	ahpE	2510714	2511176	462	O	0.0887446	Virulence, detoxification, adaptation	CELLULAR PROCESSES & SIGNALING	peroxiredoxin	NE	16819	Whole cell lysates, Culture filtrate
Rv0623	vapB30	716409	716664	255	S	0.0901961	Virulence, detoxification, adaptation	POORLY CHARACTERIZED	antitoxin VapB30	NE	9139.52	Whole cell lysates
Rv1528c	papA4	1728952	1729450	498	Q	0.0903614	Lipid metabolism	METABOLISM	polyketide synthase associated protein PapA	NE	18044.4	N/A
Rv3321c	vapB44	3708073	3708316	243	UC	0.090535	Virulence, detoxification, adaptation	UNCHARACTERISED	antitoxin VapB44	NE	8849.86	N/A
Rv0489	gpm1	578425	579175	750	G	0.092	Intermediary metabolism and respiration	METABOLISM	2 3-bisphosphoglycerate-dependent phosphoglycerate mutase	NE	27215.8	Membrane fraction,Culture filtrate
Rv1657	argR	1870841	1871354	513	K	0.0935673	Regulatory proteins	INFORMATION STORAGE & PROCESSING	arginine repressor	NE	17349.7	Cytoplasm
Rv2906c	trmD	3215664	3216357	693	J	0.0952381	Information pathways	INFORMATION STORAGE & PROCESSING	tRNA (guanine-N1)-methyltransferase	E	25134.4	Whole cell lysates
Rv0871	cspB	967897	968305	408	K	0.0955882	Virulence, detoxification, adaptation	INFORMATION STORAGE & PROCESSING	cold shock-like protein CspB	NE	14989	Membrane fraction,Whole cell lysates
Rv2149c	yfiH	2407621	2408374	753	S	0.0956175	Conserved hypotheticals	POORLY CHARACTERIZED	laccase domain-containing protein	NE	25946.5	Membrane fraction,Whole cell lysates
Rv3002c	ilvN	3360623	3361130	507	E	0.0966469	Intermediary metabolism and respiration	METABOLISM	acetolactate synthase small subunit	NE	18186.9	Membrane fraction,Whole cell lysates
Rv2395A	aprA	2692223	2692439	216	UC	0.0972222	Conserved hypotheticals	UNCHARACTERISED	acid and phagosome regulated protein AprA	E	7909.05	N/A
Rv2763c	dfrA	3073129	3073609	480	H	0.0979167	Intermediary metabolism and respiration	METABOLISM	dihydrofolate reductase	E	17640	Whole cell lysates
Rv0900	arfB	1003804	1003957	153	UC	0.0980392	Cell wall and cell processes	UNCHARACTERISED	membrane protein	NE	5244.97	Cell membrane
Rv3597c	lsr2	4040980	4041319	339	S	0.100295	Information pathways	POORLY CHARACTERIZED	iron-regulated H-NS-like protein	E	12098.4	Membrane fraction,Whole cell lysates,CYTOSOL
Rv1242	vapC33	1384534	1384966	432	S	0.101852	Virulence, detoxification, adaptation	POORLY CHARACTERIZED	ribonuclease VapC33	NE	15873.1	Membrane fraction
Rv2063	mazE7	2320830	2321064	234	UC	0.102564	Virulence, detoxification, adaptation	UNCHARACTERISED	antitoxin MazE7	NE	8450.25	Membrane fraction
Rv2392	cysH	2686366	2687131	765	P	0.104575	Intermediary metabolism and respiration	METABOLISM	phosphoadenosine phosphosulfate reductase	E	27422.9	Membrane fraction,Whole cell lysates
Rv0865	mog	963389	963872	483	H	0.10559	Intermediary metabolism and respiration	METABOLISM	molybdopterin biosynthesis protein	NE	16188.3	Membrane fraction,Whole cell lysates
Rv0984	moaB2	1100459	1101005	546	H	0.106227	Intermediary metabolism and respiration	METABOLISM	pterin-4-alpha-carbinolamine dehydratase	NE	18441	Membrane fraction,Whole cell lysates,Culture filtrate
Rv1239c	corA	1381941	1383042	1101	P	0.106267	Cell wall and cell processes	METABOLISM	magnesium and cobalt transport transmembrane protein CorA	NE	41468.8	Membrane fraction
Rv3607c	folB	4048743	4049145	402	H	0.106965	Intermediary metabolism and respiration	METABOLISM	dihydroneopterin aldolase	E	14552.5	Membrane fraction,Whole cell lysates,Culture filtrate
Rv3251c	rubA	3630570	3630738	168	C	0.107143	Intermediary metabolism and respiration	METABOLISM	rubredoxin RubA	NE	6106.73	N/A
Rv1247c	relB	1388974	1389244	270	D	0.107407	Virulence, detoxification, adaptation	CELLULAR PROCESSES & SIGNALING	antitoxin RelB	NE	9766.97	Whole cell lysates
Rv1103c	mazE3	1230970	1231291	321	UC	0.109034	Virulence, detoxification, adaptation	UNCHARACTERISED	antitoxin MazE3	NE	11394.8	Whole cell lysates
Rv2965c	kdtB	3318329	3318815	486	H	0.109053	Cell wall and cell processes	METABOLISM	phosphopantetheine adenylyltransferase	NE	17628.3	Membrane fraction,Whole cell lysates
Rv3265c	wbbL1	3645978	3646884	906	S	0.109272	Cell wall and cell processes	POORLY CHARACTERIZED	N-acetylglucosaminyl-diphospho-decaprenol L-rhamnosyltransferase	E	33262.8	Membrane fraction,Whole cell lysates
Rv2193	ctaE	2456900	2457512	612	C	0.109477	Intermediary metabolism and respiration	METABOLISM	cytochrome C oxidase subunit III	E	22388.1	Transmembrane
Rv3340	metC	3726126	3727476	1350	E	0.111111	Intermediary metabolism and respiration	METABOLISM	O-acetylhomoserine sulfhydrylase	NE	47371.2	Membrane fraction,Whole cell lysates
Rv1308	atpA	1463227	1464877	1650	C	0.113333	Intermediary metabolism and respiration	METABOLISM	ATP synthase subunit alpha	E	59288.3	Membrane fraction
Rv2870c	dxr	3181769	3183011	1242	I	0.114332	Intermediary metabolism and respiration	METABOLISM	1-deoxy-D-xylulose 5-phosphate reductoisomerase	E	42821.4	Whole cell lysates
Rv3408	vapC47	3826547	3826958	411	S	0.114355	Virulence, detoxification, adaptation	POORLY CHARACTERIZED	ribonuclease VapC47	NE	14669.8	Whole cell lysates
Rv1033c	trcR	1157962	1158736	774	KT	0.114987	Regulatory proteins	INFORMATION STORAGE & PROCESSING	two component transcriptional regulator TrcR	NE	29209.4	cytosol
Rv0864	moaC2	962889	963393	504	H	0.115079	Intermediary metabolism and respiration	METABOLISM	cyclic pyranopterin monophosphate synthase accessory protein	NE	17598.1	Membrane fraction
Rv1080c	greA	1205303	1205798	495	K	0.115152	Information pathways	INFORMATION STORAGE & PROCESSING	transcription elongation factor GreA	NE	17854.7	Membrane fraction,Whole cell lysates
Rv1608c	bcpB	1807297	1807762	465	O	0.116129	Virulence, detoxification, adaptation	CELLULAR PROCESSES & SIGNALING	peroxiredoxin	NE	16894.5	Membrane fraction,Whole cell lysates
Rv1238	sugC	1380683	1381865	1182	G	0.116751	Cell wall and cell processes	METABOLISM	sugar ABC transporter ATP-binding protein SugC	NE	42915.2	Membrane fraction,Whole cell lysates
Rv0665	vapC8	758800	759139	339	S	0.117994	Virulence, detoxification, adaptation	POORLY CHARACTERIZED	ribonuclease VapC8	NE	11558.3	N/A
Rv1721c	vapB12	1947415	1947643	228	UC	0.118421	Virulence, detoxification, adaptation	UNCHARACTERISED	antitoxin VapB12	NE	8226.39	Membrane fraction,Whole cell lysates
Rv1007c	metS	1125443	1127003	1560	UC	0.119231	Information pathways	UNCHARACTERISED	methionine--tRNA ligase	E	58092.6	Membrane fraction,Whole cell lysates
Rv2866	relG	3177821	3178085	264	D	0.121212	Virulence, detoxification, adaptation	CELLULAR PROCESSES & SIGNALING	toxin RelG	NE	10204.8	N/A
Rv0334	rmlA	398657	399524	867	M	0.123414	Intermediary metabolism and respiration	CELLULAR PROCESSES & SIGNALING	glucose-1-phosphate thymidylyltransferase	E	31492	Membrane fraction,Whole cell lysates
Rv1963c	mce3R	2205581	2206802	1221	K	0.123669	Regulatory proteins	INFORMATION STORAGE & PROCESSING	transcriptional repressor Mce3R	NE	44341.7	N/A
Rv3110	moaB1	3478778	3479174	396	H	0.123737	Intermediary metabolism and respiration	METABOLISM	pterin-4-alpha-carbinolamine dehydratase	NE	14558.3	N/A
Rv3156	nuoL	3522233	3524135	1902	C	0.12408	Intermediary metabolism and respiration	METABOLISM	NADH-quinone oxidoreductase subunit L	NE	66135.7	Membrane fraction,Whole cell lysates
Rv2856	nicT	3166683	3167802	1119	S	0.125112	Cell wall and cell processes	POORLY CHARACTERIZED	nickel-transport integral membrane protein NicT	NE	40534.4	Membrane fraction
Rv0661c	vapC7	755334	755772	438	S	0.125571	Virulence, detoxification, adaptation	POORLY CHARACTERIZED	ribonuclease VapC7	NE	15245.4	N/A
Rv2463	lipP	2765654	2766839	1185	V	0.125738	Intermediary metabolism and respiration	CELLULAR PROCESSES & SIGNALING	esterase/lipase LipP	NE	42839.3	Membrane fraction
Rv3260c	whiB2	3639871	3640141	270	K	0.125926	Regulatory proteins	INFORMATION STORAGE & PROCESSING	transcriptional regulator WhiB2	E	10138.5	Cytoplasm
Rv3155	nuoK	3521923	3522223	300	C	0.126667	Intermediary metabolism and respiration	METABOLISM	NADH-quinone oxidoreductase subunit K	NE	10858.1	Whole cell lysates
Rv2465c	rpiB	2767670	2768159	489	G	0.126789	Intermediary metabolism and respiration	METABOLISM	ribose-5-phosphate isomerase B	E	17277.5	Membrane fraction,Whole cell lysates,Culture filtrate
Rv3006	lppZ	3364708	3365830	1122	G	0.127451	Cell wall and cell processes	METABOLISM	lipoprotein LppZ	E	38752.1	Membrane fraction,Whole cell lysates,Culture filtrate
Rv0627	vapC5	718281	718689	408	S	0.127451	Virulence, detoxification, adaptation	POORLY CHARACTERIZED	ribonuclease VapC5	NE	14376.4	Membrane fraction.WCulture filtrate
Rv2535c	pepQ	2859299	2860418	1119	E	0.127793	Intermediary metabolism and respiration	METABOLISM	cytoplasmic peptidase PepQ	NE	38758.9	Membrane fraction.WCulture filtrate
Rv2549c	vapC20	2869726	2870122	396	S	0.128788	Virulence, detoxification, adaptation	POORLY CHARACTERIZED	ribonuclease VapC20	NE	14619.5	NA
Rv2421c	nadD	2718172	2718808	636	H	0.128931	Intermediary metabolism and respiration	METABOLISM	nicotinate-nucleotide adenylyltransferase	E	23053	N/A
Rv0423c	thiC	508581	510225	1644	H	0.128954	Intermediary metabolism and respiration	METABOLISM	phosphomethylpyrimidine synthase	E	59897.7	Membrane fraction, cytosol
Rv2610c	pimA	2937864	2939001	1137	M	0.129288	Lipid metabolism	CELLULAR PROCESSES & SIGNALING	alpha-(1-2)-phosphatidylinositol mannosyltransferase	E	40445.5	N/A
Rv3009c	gatB	3367263	3368793	1530	J	0.129412	Information pathways	INFORMATION STORAGE & PROCESSING	aspartyl/glutamyl-tRNA(Asn/Gln) amidotransferase subunit B	E	54632.9	Membrane fraction,Whole cell lysates
Rv1293	lysA	1448027	1449371	1344	E	0.129464	Intermediary metabolism and respiration	METABOLISM	diaminopimelate decarboxylase	E	47425.9	Membrane fraction,Whole cell lysates
Rv3781	rfbE	4227528	4228350	822	P	0.13017	Cell wall and cell processes	METABOLISM	O-antigen/lipopolysaccharide ABC transporter ATP-binding protein RfbE	E	29960.3	Membrane fraction,Whole cell lysates
Rv2131c	cysQ	2392516	2393320	804	P	0.130597	Intermediary metabolism and respiration	METABOLISM	3'(2')5'-bisphosphate nucleotidase CysQ	NE	28415.1	Membrane fraction,Whole cell lysates
Rv1827	garA	2072595	2073084	489	T	0.130879	Conserved hypotheticals	Conserved hypotheticals	glycogen accumulation regulator GarA	E	17218.8	Membrane fraction,Whole cell lysates
Rv1346	mbtN	1510845	1512006	1161	I	0.130922	Lipid metabolism	METABOLISM	acyl-[acyl-carrier-protein] dehydrogenase MbtN	NE	41180.1	N/A
Rv2873	mpt83	3183904	3184567	663	M	0.131222	Cell wall and cell processes	CELLULAR PROCESSES & SIGNALING	cell surface lipoprotein	NE	22070.1	Membrane fraction
Rv1820	ilvG	2064798	2066442	1644	E	0.131387	Intermediary metabolism and respiration	METABOLISM	acetolactate synthase large subunit IlvG	NE	57520.5	Whole cell lysates
Rv3418c	groES	3836985	3837288	303	O	0.132013	Virulence, detoxification, adaptation	CELLULAR PROCESSES & SIGNALING	chaperonin GroES	E	10772.2	Membrane fraction,Culture filtrate

## Sheet: 5th_percentile_hypotheticals
LOCUS_TAG*	GENE	START	STOP	LENGTH	COGS	MUTATION/BP	TUBERCULIST	COGS-general category	PRODUCT	ESSENTIAL
Rv2401A	None	2698041	2698245	204	UC	0.0441176	Cell wall and cell processes	UNCHARACTERISED	membrane protein	N/A
Rv1155a	None	1282029	1282218	189	S	0.047619	UNKNOWN	POORLY CHARACTERIZED	hypothetical protein	N/A
Rv3304	None	3691140	3691620	480	P	0.0520833	Conserved hypotheticals	METABOLISM	hypothetical protein	NE
Rv2901c	None	3211802	3212108	306	S	0.0522876	Conserved hypotheticals	POORLY CHARACTERIZED	hypothetical protein	NE
Rv3461c	rpmJ	3880285	3880399	114	J	0.0526316	Information pathways	INFORMATION STORAGE & PROCESSING	50S ribosomal protein L36	N/A
Rv0700	rpsJ	800486	800792	306	J	0.0555556	Information pathways	INFORMATION STORAGE & PROCESSING	30S ribosomal protein S10	E
Rv2365c	None	2646746	2647088	342	F	0.0584795	Conserved hypotheticals	METABOLISM	hypothetical protein	E
Rv2224d	None	2497224	2497446	222	I	0.0585586	UNKNOWN	METABOLISM	hypothetical protein	N/A
Rv1697	None	1921541	1922723	1182	S	0.0659898	Conserved hypotheticals	POORLY CHARACTERIZED	hypothetical protein	E
Rv2015c	None	2261815	2263072	1257	V	0.0660302	Conserved hypotheticals	CELLULAR PROCESSES & SIGNALING	hypothetical protein	NE
Rv0500A	None	591110	591347	237	K	0.0675105	Conserved hypotheticals	INFORMATION STORAGE & PROCESSING	DNA-binding protein	NE
Rv2050	None	2307820	2308156	336	K	0.0684524	Conserved hypotheticals	INFORMATION STORAGE & PROCESSING	RNA polymerase-binding protein	E
Rv2966c	None	3318900	3319467	567	L	0.0705467	Intermediary metabolism and respiration	INFORMATION STORAGE & PROCESSING	methyltransferase	NE
Rv1287	None	1440804	1441290	486	K	0.0740741	Conserved hypotheticals	INFORMATION STORAGE & PROCESSING	HTH-type transcriptional regulator	NE
Rv1298	rpmE	1455162	1455405	243	J	0.0740741	Information pathways	INFORMATION STORAGE & PROCESSING	50S ribosomal protein L31	E
Rv0787A	None	882523	882763	240	F	0.075	Conserved hypotheticals	METABOLISM	hypothetical protein	E
Rv0556	None	647958	648474	516	UC	0.0755814	Cell wall and cell processes	UNCHARACTERISED	transmembrane protein	E
Rv2970A	None	3325933	3326104	171	S	0.0760234	Conserved hypotheticals	POORLY CHARACTERIZED	hypothetical protein	NE
Rv0530A	None	622120	622282	162	UC	0.0802469	Conserved hypotheticals	UNCHARACTERISED	hypothetical protein	NE
Rv3352c	None	3768221	3768593	372	C	0.0806452	Intermediary metabolism and respiration	METABOLISM	oxidoreductase	NE
Rv0704	rplB	802527	803370	843	J	0.084223	Information pathways	INFORMATION STORAGE & PROCESSING	50S ribosomal protein L2	E
Rv2647	None	2971562	2972027	465	K	0.0860215	Insertion seqs and phages	INFORMATION STORAGE & PROCESSING	hypothetical protein	NE
Rv1545	None	1746918	1747146	228	UC	0.0877193	Conserved hypotheticals	UNCHARACTERISED	hypothetical protein	NE
Rv0789c	None	883450	884050	600	UC	0.0883333	Conserved hypotheticals	UNCHARACTERISED	hypothetical protein	NE
Rv2708c	None	3021547	3021796	249	S	0.0883534	Conserved hypotheticals	POORLY CHARACTERIZED	hypothetical protein	NE
Rv2292c	None	2564028	2564253	225	F	0.0888889	UNKNOWN	METABOLISM	hypothetical protein	NE
Rv2410c	None	2707332	2708310	978	S	0.0920245	Conserved hypotheticals	POORLY CHARACTERIZED	hypothetical protein	NE
Rv1434	None	1612255	1612393	138	UC	0.0942029	Conserved hypotheticals	UNCHARACTERISED	hypothetical protein	NE
Rv0123	None	148855	149224	369	UC	0.0948509	Conserved hypotheticals	UNCHARACTERISED	hypothetical protein	NE
Rv2304c	None	2575015	2575225	210	UC	0.0952381	Conserved hypotheticals	UNCHARACTERISED	hypothetical protein	NE
Rv2182c	None	2444585	2445329	744	I	0.0954301	Conserved hypotheticals	METABOLISM	1-acylglycerol-3-phosphate O-acyltransferase	E
Rv2774c	None	3082351	3082756	405	UC	0.0962963	Conserved hypotheticals	UNCHARACTERISED	hypothetical protein	NE
Rv3058c	None	3418725	3419376	651	K	0.0967742	Regulatory proteins	INFORMATION STORAGE & PROCESSING	TetR family transcriptional regulator	NE
Rv1951c	None	2200189	2200486	297	UC	0.0976431	Conserved hypotheticals	UNCHARACTERISED	hypothetical protein	NE
Rv0476	None	566507	566771	264	S	0.0984848	Cell wall and cell processes	POORLY CHARACTERIZED	transmembrane protein	NE
Rv2117	None	2377147	2377441	294	S	0.0986395	Conserved hypotheticals	POORLY CHARACTERIZED	hypothetical protein	NE
Rv0224c	None	267862	268627	765	Q	0.0993464	Intermediary metabolism and respiration	METABOLISM	methyltransferase	E
Rv0157A	None	186494	186623	129	S	0.100775	Conserved hypotheticals	POORLY CHARACTERIZED	hypothetical protein	NE
Rv3583c	None	4025055	4025544	489	K	0.102249	Regulatory proteins	INFORMATION STORAGE & PROCESSING	RNA polymerase-binding transcription factor	E
Rv1735a	None	1961886	1962129	243	P	0.102881	UNKNOWN	METABOLISM	hypothetical protein	N/A
Rv3013	None	3371814	3372471	657	KT	0.103501	Conserved hypotheticals	INFORMATION STORAGE & PROCESSING	hypothetical protein	NE
Rv2312	None	2584485	2584755	270	UC	0.103704	Conserved hypotheticals	UNCHARACTERISED	hypothetical protein	NE
Rv2771c	None	3080580	3081033	453	S	0.103753	Conserved hypotheticals	POORLY CHARACTERIZED	hypothetical protein	NE
Rv1088a	None	1215224	1215407	183	UC	0.103825	UNKNOWN	UNCHARACTERISED	hypothetical protein	N/A
Rv2548A	None	2869252	2869627	375	UC	0.104	Conserved hypotheticals	UNCHARACTERISED	hypothetical protein	NE
Rv2040c	None	2285627	2286530	903	P	0.104097	Cell wall and cell processes	METABOLISM	sugar ABC transporter permease	NE
Rv3143	None	3509653	3510055	402	T	0.104478	Regulatory proteins	CELLULAR PROCESSES & SIGNALING	response regulator	NE
Rv1000c	None	1116530	1117148	618	L	0.105178	Conserved hypotheticals	INFORMATION STORAGE & PROCESSING	hypothetical protein	NE
Rv2517c	None	2833509	2833761	252	UC	0.107143	Conserved hypotheticals	UNCHARACTERISED	hypothetical protein	NE
Rv0401	None	479788	480160	372	S	0.107527	Cell wall and cell processes	POORLY CHARACTERIZED	transmembrane protein	NE
Rv0743c	None	833885	834443	558	UC	0.107527	Conserved hypotheticals	UNCHARACTERISED	hypothetical protein	NE
Rv3070	None	3434086	3434467	381	D	0.107612	Cell wall and cell processes	CELLULAR PROCESSES & SIGNALING	fluoride ion transporter CrcB	NE
Rv2186c	None	2447604	2447994	390	I	0.107692	Conserved hypotheticals	METABOLISM	hypothetical protein	E
Rv2632c	None	2958908	2959190	282	S	0.109929	Conserved hypotheticals	POORLY CHARACTERIZED	hypothetical protein	NE
Rv1457c	None	1642536	1643322	786	V	0.110687	Cell wall and cell processes	CELLULAR PROCESSES & SIGNALING	antibiotic ABC transporter permease	E
Rv0793	None	886718	887024	306	S	0.111111	Intermediary metabolism and respiration	POORLY CHARACTERIZED	monooxygenase	NE
Rv1766	None	1999736	2000006	270	S	0.111111	Conserved hypotheticals	POORLY CHARACTERIZED	hypothetical protein	NE
Rv3552	None	3990770	3991523	753	I	0.111554	Intermediary metabolism and respiration	METABOLISM	CoA-transferase subunit beta	NE
Rv2699c	None	3014662	3014965	303	S	0.112211	Conserved hypotheticals	POORLY CHARACTERIZED	hypothetical protein	E
Rv0879c	None	978480	978756	276	S	0.112319	Cell wall and cell processes	POORLY CHARACTERIZED	transmembrane protein	NE
Rv2798c	None	3107310	3107637	327	S	0.11315	Conserved hypotheticals	POORLY CHARACTERIZED	hypothetical protein	NE
Rv3433c	None	3851791	3853213	1422	G	0.113221	Conserved hypotheticals	METABOLISM	bifunctional NAD(P)H-hydrate repair enzyme	NE
Rv1701	None	1926201	1927137	936	D	0.113248	Insertion seqs and phages	CELLULAR PROCESSES & SIGNALING	tyrosine recombinase XerD	E
Rv3422c	None	3839690	3840197	507	S	0.114398	Conserved hypotheticals	POORLY CHARACTERIZED	tRNA threonylcarbamoyladenosine biosynthesis protein	E
Rv1950c	None	2199997	2200189	192	UC	0.114583	Conserved hypotheticals	UNCHARACTERISED	hypothetical protein	NE
Rv3747	None	4196723	4197107	384	UC	0.114583	Conserved hypotheticals	UNCHARACTERISED	hypothetical protein	NE
Rv2282c	None	2554937	2555876	939	K	0.116081	Regulatory proteins	INFORMATION STORAGE & PROCESSING	LysR family HTH-type transcriptional regulator	NE
Rv0513	None	605603	606152	549	UC	0.116576	Cell wall and cell processes	UNCHARACTERISED	transmembrane protein	NE
Rv0348	None	418292	418946	654	UC	0.117737	Regulatory proteins	UNCHARACTERISED	transcriptional regulator	NE
Rv3258c	None	3638810	3639302	492	S	0.117886	Conserved hypotheticals	POORLY CHARACTERIZED	hypothetical protein	NE
Rv0692	None	791830	792160	330	S	0.118182	Conserved hypotheticals	POORLY CHARACTERIZED	mycofactocin system protein MftB	NE
Rv0535	None	626456	627251	795	F	0.118239	Intermediary metabolism and respiration	METABOLISM	5'-methylthioadenosine phosphorylase	NE
Rv0448c	None	536503	537169	666	S	0.118619	Conserved hypotheticals	POORLY CHARACTERIZED	hypothetical protein	NE
Rv2669	None	2985282	2985753	471	K	0.121019	Intermediary metabolism and respiration	INFORMATION STORAGE & PROCESSING	GCN5-like N-acetyltransferase	NE
Rv3430a	None	3848843	3848999	156	UC	0.121795	UNKNOWN	UNCHARACTERISED	hypothetical protein	N/A
Rv0703	rplW	802132	802435	303	J	0.122112	Information pathways	INFORMATION STORAGE & PROCESSING	50S ribosomal protein L23	E
Rv3413c	None	3832145	3833045	900	S	0.122222	Conserved hypotheticals	POORLY CHARACTERIZED	anti-sigma-D factor RsdA	NE
Rv2102	None	2363390	2364107	717	S	0.122734	Conserved hypotheticals	POORLY CHARACTERIZED	hypothetical protein	E
Rv2603c	None	2930804	2931560	756	K	0.123016	Conserved hypotheticals	INFORMATION STORAGE & PROCESSING	transcriptional regulator	NE
Rv2642	None	2966532	2966913	381	K	0.12336	Regulatory proteins	INFORMATION STORAGE & PROCESSING	ArsR family transcriptional regulator	NE
Rv1220c	None	1363502	1364150	648	S	0.123457	Intermediary metabolism and respiration	POORLY CHARACTERIZED	methyltransferase	NE
Rv3228	None	3604725	3605718	993	S	0.123867	Conserved hypotheticals	POORLY CHARACTERIZED	hypothetical protein	NE
Rv0247c	None	298115	298862	747	C	0.124498	Intermediary metabolism and respiration	METABOLISM	succinate dehydrogenase iron-sulfur subunit	NE
Rv1706A	None	1934481	1934649	168	UC	0.125	Conserved hypotheticals	UNCHARACTERISED	hypothetical protein	NE
Rv2375	None	2655264	2655582	318	K	0.125786	Conserved hypotheticals	INFORMATION STORAGE & PROCESSING	hypothetical protein	NE
Rv1433	None	1611433	1612249	816	S	0.126225	Cell wall and cell processes	POORLY CHARACTERIZED	hypothetical protein	NE
Rv3857c	None	4329416	4329614	198	UC	0.126263	Cell wall and cell processes	UNCHARACTERISED	membrane protein	NE
Rv2658c	None	2979325	2979688	363	UC	0.126722	Insertion seqs and phages	UNCHARACTERISED	prophage protein	NE
Rv0997	None	1114292	1114724	432	UC	0.127315	Conserved hypotheticals	UNCHARACTERISED	hypothetical protein	NE
Rv3177	None	3545446	3546307	861	I	0.127758	Virulence, detoxification, adaptation	METABOLISM	peroxidase	E
Rv2437	None	2734375	2734795	420	O	0.128571	Cell wall and cell processes	CELLULAR PROCESSES & SIGNALING	transmembrane protein	E
Rv2417c	None	2715471	2716314	843	S	0.1293	Conserved hypotheticals	POORLY CHARACTERIZED	DegV domain-containing protein	NE
Rv3631	None	4070513	4071239	726	M	0.129477	Intermediary metabolism and respiration	CELLULAR PROCESSES & SIGNALING	transferase	NE
Rv2478c	None	2784122	2784608	486	L	0.12963	Conserved hypotheticals	INFORMATION STORAGE & PROCESSING	hypothetical protein	NE
Rv2661c	None	2981186	2981576	390	UC	0.130769	Conserved hypotheticals	UNCHARACTERISED	hypothetical protein	NE
Rv1465	None	1652767	1653256	489	C	0.130879	Intermediary metabolism and respiration	METABOLISM	nitrogen fixation related protein	E
Rv2844	None	3150712	3151201	489	S	0.130879	Conserved hypotheticals	POORLY CHARACTERIZED	hypothetical protein	NE
Rv0634A	None	731112	731364	252	K	0.130952	Conserved hypotheticals	INFORMATION STORAGE & PROCESSING	hypothetical protein	NE
Rv0705	rpsS	803410	803692	282	J	0.131206	Information pathways	INFORMATION STORAGE & PROCESSING	30S ribosomal protein S19	E
								* 5 genes were subsequently removed from the percentile, as they failed validation
								(we only included genes that were present at a depth >=10 across 95% of all isolates)

## Sheet: 95th_identified
LOCUS_TAG	GENE	START	STOP	LENGTH	COGS	MUTATION/BP	TUBERCULIST	COGS-general category	PRODUCT	ESSENTIAL	LOCATION	MASS(DA)
Rv3407	vapB47	3826251	3826551	300	D	5.74	Virulence, detoxification, adaptation	CELLULAR PROCESSES & SIGNALING	antitoxin VapB47	NE	Whole cell lysates	11009.7
Rv1394c	cyp132	1569583	1570969	1386	C	5.75397	Intermediary metabolism and respiration	METABOLISM	cytochrome P450 Cyp132	NE	N/A	52229.1
Rv2547	vapB19	2868605	2868863	258	UC	5.82558	Virulence, detoxification, adaptation	UNCHARACTERISED	antitoxin VapB19	NE	N/A	9453.63
Rv3563	fadE32	4004290	4005250	960	I	5.94479	Lipid metabolism	METABOLISM	acyl-CoA dehydrogenase FadE32	NE	Membrane fraction, Whole cell lysates	33455.1
Rv1900c	lipJ	2146244	2147633	1389	IT	5.98128	Intermediary metabolism and respiration	METABOLISM	lignin peroxidase LipJ	NE	Whole cell lysates	49684.4
Rv2088	pknJ	2344410	2346180	1770	KLT	6.19548	Regulatory proteins	INFORMATION STORAGE & PROCESSING	transmembrane serine/threonine-protein kinase PknJ	NE	Membrane fraction	61563.3
Rv2274c	mazF8	2546487	2546805	318	UC	6.26415	Virulence, detoxification, adaptation	UNCHARACTERISED	toxin MazF8	NE	N/A	11045.7
Rv3799c	accD4	4254379	4255948	1569	I	6.33588	Lipid metabolism	METABOLISM	propionyl-CoA carboxylase subunit beta AccD	E	Membrane fraction	56647.7
Rv0546c	gloA	637582	637969	387	E	6.34367	Conserved hypotheticals	METABOLISM	hypothetical protein	NE	Membrane fraction,Whole cell lysates,Culture filtrate	14346.2
Rv0545c	pitA	636209	637463	1254	P	6.35566	Cell wall and cell processes	METABOLISM	low-affinity inorganic phosphate transporter	NE	Cell mebrane	42713
Rv2178c	aroG	2440331	2441720	1389	E	6.38877	Intermediary metabolism and respiration	METABOLISM	phospho-2-dehydro-3-deoxyheptonate aldolase AroG	E	Membrane fraction	50641.4
Rv0436c	pssA	524529	525390	861	I	6.44948	Lipid metabolism	METABOLISM	CDP-diacylglycerol--serine O-phosphatidyltransferase	NE	Membrane fraction,Culture filtrate	31218.2
Rv1826	gcvH	2071951	2072356	405	E	6.47901	Intermediary metabolism and respiration	METABOLISM	glycine cleavage system protein H	E	Cellular component	14205.5
Rv1745c	idi	1971379	1971991	612	I	6.5	Intermediary metabolism and respiration	METABOLISM	isopentenyl-diphosphate delta-isomerase	NE	N/A	22489.7
Rv0018c	pstP	21636	23181	1545	T	6.55663	Regulatory proteins	CELLULAR PROCESSES & SIGNALING	phosphoserine/threonine phosphatase PstP	E	Membrane fraction	53779.9
Rv0764c	cyp51	856681	858037	1356	Q	6.55826	Intermediary metabolism and respiration	METABOLISM	lanosterol 14-alpha demethylase	NE	Whole cell lysates	50877.8
Rv3042c	serB2	3401932	3403162	1230	ET	6.56423	Intermediary metabolism and respiration	CELLULAR PROCESSES & SIGNALING	phosphoserine phosphatase SerB	E	N/A	43058.7
Rv3620c	esxW	4060294	4060591	297	S	6.59596	Cell wall and cell processes	POORLY CHARACTERISED	ESAT-6 like protein EsxW	NE	N/A	11023.2
Rv0166	fadD5	194992	196657	1665	IQ	6.60721	Lipid metabolism	METABOLISM	fatty-acid--CoA ligase FadD5	NE	N/A	59887.8
Rv0013	trpG	14913	15612	699	EH	6.61516	Intermediary metabolism and respiration	METABOLISM	anthranilate synthase component II	E	Membrane fraction,Whole cell lysates	55816.9
Rv0835	lpqQ	930952	931597	645	S	6.69457	Cell wall and cell processes	POORLY CHARACTERISED	lipoprotein LpqQ	NE	Membrane fraction,Culture filtrate	22870.7
Rv1175c	fadH	1306201	1308226	2025	C	6.7679	Lipid metabolism	METABOLISM	NADPH dependent 2 4-dienoyl-CoA reductase FadH	NE	Membrane fraction	72901.5
Rv3084	lipR	3449996	3450923	927	I	6.7767	Intermediary metabolism and respiration	METABOLISM	acetyl-hydrolase LipR	NE	Membrane fraction	32616.7
Rv2072c	cobL	2328973	2330146	1173	H	6.78858	Intermediary metabolism and respiration	METABOLISM	precorrin-6Y C(5 15)-methyltransferase	NE	Membrane fraction	41854.4
Rv2155c	murD	2414933	2416394	1461	M	6.79603	Cell wall and cell processes	CELLULAR PROCESSES & SIGNALING	UDP-N-acetylmuramoylalanine--D-glutamate ligase	E	Cytosol, Whole cell lysates	49313.4
Rv1872c	lldD2	2121906	2123151	1245	C	6.79679	Intermediary metabolism and respiration	METABOLISM	L-lactate dehydrogenase	NE	Membrane fraction	45341.6
Rv1968	mce3C	2211625	2212858	1233	Q	6.97891	Virulence, detoxification, adaptation	METABOLISM	Mce family protein Mce3C	NE	Cell wall	43671.7
Rv3842c	glpQ1	4314737	4315562	825	C	6.98788	Intermediary metabolism and respiration	METABOLISM	glycerophosphoryl diester phosphodiesterase	NE	Membrane fraction	29917
Rv3567c	hsaB	4008718	4009282	564	S	6.99113	Intermediary metabolism and respiration	POORLY CHARACTERISED	flavin-dependent monooxygenase reductase subunit HsaB	NE	N/A	20539.3
Rv3114	tadA	3480758	3481289	531	FJ	7.00188	Conserved hypotheticals	METABOLISM	hypothetical protein	NE	N/A	18843.3
Rv1198	esxL	1341005	1341290	285	S	7.05263	Cell wall and cell processes	POORLY CHARACTERISED	ESAT-6 like protein EsxL	NE	Membrane fraction,Culture filtrate	9927.97
Rv1127c	ppdK	1249931	1251404	1473	G	7.08079	Intermediary metabolism and respiration	METABOLISM	pyruvate phosphate dikinase PpdK	NE	N/A	52004.7
Rv2981c	ddlA	3336795	3337917	1122	F	7.16578	Cell wall and cell processes	METABOLISM	D-alanine--D-alanine ligase	E	Membrane fraction, Whole cell lysates	39678.2
Rv2494	vapC38	2808309	2808735	426	S	7.34507	Virulence, detoxification, adaptation	POORLY CHARACTERISED	ribonuclease VapC38	NE	Whole cell lysates	15392.9
Rv0006	gyrA	7301	9818	2517	L	7.34843	INFORMATION PATHWAYS	INFORMATION STORAGE & PROCESSING	DNA gyrase subunit A	E	Membrane fraction,Whole cell lysates	92274.3
Rv2290	lppO	2562598	2563114	516	S	7.48256	Cell wall and cell processes	POORLY CHARACTERISED	lipoprotein LppO	NE	Culture filtrate,Whole cell lysates	17324.3
Rv2878c	mpt53	3188875	3189397	522	CO	7.48659	Cell wall and cell processes	METABOLISM	soluble secreted antigen Mpt53	NE	Culture filtrate, Membrane fraction, Whole cell lysates	18383.0
Rv1860	apa	2107735	2108713	978	S	7.75051	Cell wall and cell processes	POORLY CHARACTERISED	hypothetical protein	NE	Membrane fraction, Whole cell lysates, Culture filtrate	32720.8
Rv3410c	guaB3	3828782	3829910	1128	F	7.78369	Intermediary metabolism and respiration	METABOLISM	oxidoreductase	E	Membrane fraction	38990.6
Rv3759c	proX	4204425	4205373	948	M	7.85443	Virulence, detoxification, adaptation	CELLULAR PROCESSES & SIGNALING	Possible osmoprotectant binding lipoprotein ProX	NE	Culture filtrate.Whole cell lysates	33357.9
Rv3383c	idsB	3797436	3798489	1053	H	7.95632	Lipid metabolism	METABOLISM	polyprenyl synthetase IdsB	NE	Cytosol	36431.8
Rv0808	purF	902110	903694	1584	F	8.01263	Intermediary metabolism and respiration	METABOLISM	amidophosphoribosyltransferase	E	Whole cell lysates	56129.6
Rv3879c	espK	4357592	4359782	2190	M	8.06438	Cell wall and cell processes	CELLULAR PROCESSES & SIGNALING	ESX-1 secretion-associated protein EspK	NE	Membrane fraction, Whole cell lysates	74492.3
Rv0981	mprA	1096821	1097508	687	K	8.06841	Regulatory proteins	INFORMATION STORAGE & PROCESSING	two-component response regulator MrpA	E	Culture filtrate,WCulture filtrate	54407.7
Rv2316	uspA	2588837	2589710	873	P	8.30813	Cell wall and cell processes	METABOLISM	sugar ABC transporter permease UspA	NE	Cell membrane	31531.4
Rv0848	cysK2	944937	946056	1119	E	8.32618	Intermediary metabolism and respiration	METABOLISM	cysteine synthase CysK	NE	Membrane fraction	40086.4
Rv2198c	mmpS3	2462147	2463047	900	S	8.47111	Cell wall and cell processes	POORLY CHARACTERISED	membrane protein MmpS3	NE	Membrane fraction, Whole cell lysates	30955
Rv3564	fadE33	4005246	4006203	957	I	8.65099	Lipid metabolism	METABOLISM	acyl-CoA dehydrogenase FadE33	NE	Membrane fraction,Culture filtrate	33558.3
Rv0989c	grcC2	1106404	1107382	978	H	8.79857	Intermediary metabolism and respiration	METABOLISM	polyprenyl-diphosphate synthase GrcC	NE	N/A	34757.3
Rv2002	fabG3	2247659	2248442	783	IQ	8.84674	Lipid metabolism	METABOLISM	3-alpha(or 20-beta)-hydroxysteroid dehydrogenase	NE	Membrane fraction	27029.7
Rv2236c	cobD	2508433	2509375	942	H	8.92144	Intermediary metabolism and respiration	METABOLISM	cobalamin biosynthesis transmembrane protein CobD	NE	Membrane fraction	32944.1
Rv3731	ligC	4181757	4182834	1077	L	9.06128	INFORMATION PATHWAYS	INFORMATION STORAGE & PROCESSING	DNA ligase C	NE	Membrane fraction,Whole cell lysates	40159.7
Rv1446c	opcA	1624453	1625365	912	G	9.29276	Intermediary metabolism and respiration	METABOLISM	OXPP cycle protein OpcA	E	Membrane fraction, Whole cell lysates	32717.6
Rv3648c	cspA	4088327	4088531	204	K	9.38725	Virulence, detoxification, adaptation	INFORMATION STORAGE & PROCESSING	cold shock protein A	NE	Membrane fraction, Whole cell lysates, Culture filtrate	7370.2
Rv2596	vapC40	2925733	2926138	405	S	9.44198	Virulence, detoxification, adaptation	POORLY CHARACTERISED	ribonuclease VapC40	NE	N/A	14382.3
Rv1224	tatB	1367462	1367858	396	U	9.52273	Cell wall and cell processes	CELLULAR PROCESSES & SIGNALING	Sec-independent protein translocase protein TatB	E	Cell membrane	14082
Rv0930	pstA1	1036998	1037925	927	P	9.59871	Cell wall and cell processes	METABOLISM	phosphate ABC transporter permease PstA	NE	Cell membrane	33466.0
Rv2398c	cysW	2694980	2695799	819	P	9.62637	Cell wall and cell processes	METABOLISM	sulfate ABC transporter permease CysW	E	Transmembrane	29288.7
Rv1604	impA	1804038	1804851	813	G	9.77491	Intermediary metabolism and respiration	METABOLISM	inositol-monophosphatase ImpA	NE	Membrane fraction	27978.9
Rv3841	bfrB	4314177	4314723	546	P	10.1026	Intermediary metabolism and respiration	METABOLISM	bacterioferritin BfrB	NE	Membrane fraction, Whole cell lysates, Culture filtrate	20442
Rv0587	yrbE2A	685128	685926	798	Q	10.5915	Virulence, detoxification, adaptation	METABOLISM	hypothetical protein	NE	Cell mebrane	27327.3
Rv1644	tsnR	1853605	1854388	783	J	11.2273	INFORMATION PATHWAYS	INFORMATION STORAGE & PROCESSING	23S rRNA methyltransferase TsnR	NE	Cell mebrane	26848
Rv0165c	mce1R	194143	194815	672	K	11.5119	Regulatory proteins	INFORMATION STORAGE & PROCESSING	transcriptional regulator Mce1R	NE	N/A	24136.5
Rv0727c	fucA	819842	820499	657	G	11.7382	Intermediary metabolism and respiration	METABOLISM	L-fuculose phosphate aldolase FucA	NE	Membrane fraction	23066.3
Rv1102c	mazF3	1230659	1230971	312	T	11.9038	Virulence, detoxification, adaptation	CELLULAR PROCESSES & SIGNALING	mRNA interferase MazF3	NE	N/A	11049.8
Rv2109c	prcA	2368982	2369729	747	O	12.4444	Intermediary metabolism and respiration	CELLULAR PROCESSES & SIGNALING	proteasome subunit alpha	E	Membrane fraction,Culture filtrate.Whole cell lysates	26849
Rv2543	lppA	2866467	2867127	660	S	12.4803	Cell wall and cell processes	POORLY CHARACTERISED	lipoprotein LppA	NE	Cell mebrane	24148.4
Rv1412	ribC	1588566	1589172	606	H	12.7409	Intermediary metabolism and respiration	METABOLISM	riboflavin synthase	NE	Membrane fraction,Whole cell lysates.Culture filtrate	21320.2
Rv1388	mihF	1563693	1564266	573	J	12.9459	INFORMATION PATHWAYS	INFORMATION STORAGE & PROCESSING	integration host factor MihF	NE	Membrane fraction, cell wall, Whole cell lysates	20817.1
Rv3919c	gid	4407527	4408202	675	J	13.4948	Cell wall and cell processes	INFORMATION STORAGE & PROCESSING	rRNA small subunit methyltransferase G	NE	Membrane fraction,Whole cell lysates	24031.9
Rv2691	ceoB	3009343	3010027	684	P	15.5775	Cell wall and cell processes	METABOLISM	TRK system potassium uptake protein CeoB	NE	Membrane fraction, Whole cell lysates, Culture filtrate	24239.5
Rv2544	lppB	2867123	2867786	663	S	15.8492	Cell wall and cell processes	POORLY CHARACTERISED	lipoprotein LppB	NE	Membrane fraction,Culture filtrate	24175.4
Rv3581c	ispF	4023867	4024347	480	I	17.6146	Intermediary metabolism and respiration	METABOLISM	2C-methyl-D-erythritol 2 4-cyclodiphosphate synthase	E	Membrane fraction,Whole cell lysates	16425.8
Rv2346c	esxO	2625887	2626172	285	S	24.3333	Cell wall and cell processes	POORLY CHARACTERISED	ESAT-6 like protein EsxO	NE	Membrane fraction,Culture filtrate	9954.01

## Sheet: 95th_hypotheticals
LOCUS_TAG*	GENE	START	STOP	LENGTH	COGS	MUTATION/BP	COGS-CATEGORIES	TUBERCULIST	ESSENTIAL	PRODUCT
Rv0715	rplX	811741	812059	318	J	5.8522	Information storage & processing	Information pathways	E	50S ribosomal protein L24
Rv2057c	rpmG1	2314660	2314825	165	J	10.8848	Information storage & processing	Information pathways	NE	50S ribosomal protein L33
Rv2090	None	2347372	2348554	1182	L	7.33587	Information storage & processing	Information pathways	NE	5'-3' exonuclease
Rv3041c	None	3401054	3401918	864	P	7.22685	Metabolism	Cell wall and cell processes	NE	ABC transporter ATP-binding protein
Rv3329	None	3714391	3715708	1317	E	7.12604	Metabolism	Intermediary Metabolism & respiration	NE	aminotransferase
Rv2688c	None	3004744	3005650	906	V	10.0795	Cellular processes & Signaling	Cell wall and cell processes	NE	antibiotic ABC transporter
Rv0298	None	363251	363479	228	S	9.44298	Poorly characterised	Conserved hypotheticals	NE	antitoxin
Rv3833	None	4306866	4307658	792	K	12.8371	Information storage & processing	Regulatory proteins	NE	AraC family transcriptional regulator
Rv0406c	None	489886	490705	819	S	9.46886	Poorly characterised	Conserved hypotheticals	NE	beta lactamase-like protein
Rv3468c	None	3884974	3886069	1095	M	7.41187	Cellular processes & Signaling	Intermediary Metabolism & respiration	NE	dTDP-glucose 4 6-dehydratase
Rv1847	None	2096876	2097299	423	Q	6.38061	Metabolism	Conserved hypotheticals	NE	esterase
Rv0428c	None	516894	517803	909	K	6.34433	Information storage & processing	Intermediary Metabolism & respiration	NE	GCN5-like N-acetyltransferase
Rv1125	None	1248081	1249326	1245	Q	5.73333	Metabolism	Conserved hypotheticals	NE	hypothetical protein
Rv0430	None	518732	519041	309	S	5.74757	Poorly characterised	Conserved hypotheticals	E	hypothetical protein
Rv0588	None	685927	686815	888	Q	5.76802	Metabolism	Virulence, detoxification, adaptation	E	hypothetical protein
Rv0104	None	122316	123831	1515	HT	5.85347	Metabolism	Conserved hypotheticals	NE	hypothetical protein
Rv2714	None	3027064	3028039	975	S	5.85436	Poorly characterised	Conserved hypotheticals	NE	hypothetical protein
Rv0836c	None	932278	932932	654	S	5.97859	Poorly characterised	Conserved hypotheticals	NE	hypothetical protein
Rv2327	None	2599987	2600479	492	K	6.01829	Information storage & processing	Conserved hypotheticals	NE	hypothetical protein
Rv0825c	None	918911	919553	642	K	6.12461	Information storage & processing	Conserved hypotheticals	NE	hypothetical protein
Rv1186c	None	1327688	1329305	1617	QT	6.15832	Metabolism	Conserved hypotheticals	E	hypothetical protein
Rv2472	None	2775271	2775565	294	UC	6.32313	Uncharacterised	Conserved hypotheticals	NE	hypothetical protein
Rv2807	None	3113657	3114812	1155	L	6.39913	Information storage & processing	Conserved hypotheticals	NE	hypothetical protein
Rv3839	None	4312764	4313541	777	S	6.45302	Poorly characterised	Conserved hypotheticals	NE	hypothetical protein
Rv3714c	None	4158930	4159821	891	K	6.47138	Information storage & processing	Conserved hypotheticals	NE	hypothetical protein
Rv2862c	None	3174058	3174643	585	S	6.48376	Poorly characterised	Conserved hypotheticals	NE	hypothetical protein
Rv0493c	None	583700	584690	990	UC	6.53838	Uncharacterised	Conserved hypotheticals	NE	hypothetical protein
Rv2542	None	2865129	2866341	1212	E	6.55858	Metabolism	Conserved hypotheticals	NE	hypothetical protein
Rv1431	None	1608082	1609852	1770	S	6.62316	Poorly characterised	Cell wall and cell processes	NE	hypothetical protein
Rv2570	None	2894511	2894901	390	S	6.74872	Poorly characterised	Conserved hypotheticals	NE	hypothetical protein
Rv1639c	None	1846988	1848458	1470	S	6.76327	Poorly characterised	Cell wall and cell processes	NE	hypothetical protein
Rv3047c	None	3408021	3408306	285	UC	6.77895	Uncharacterised	Conserved hypotheticals	NE	hypothetical protein
Rv2307c	None	2577850	2578696	846	S	6.81442	Poorly characterised	Conserved hypotheticals	NE	hypothetical protein
Rv1517	None	1708870	1709635	765	S	7.06797	Poorly characterised	Cell wall and cell processes	NE	hypothetical protein
Rv1211	None	1354242	1354470	228	S	7.66228	Poorly characterised	Conserved hypotheticals	NE	hypothetical protein
Rv2804c	None	3112464	3113094	630	UC	7.77778	Uncharacterised	Conserved hypotheticals	NE	hypothetical protein
Rv2560	None	2880074	2881052	978	J	7.84049	Information storage & processing	Cell wall and cell processes	NE	hypothetical protein
Rv1691	None	1915948	1916701	753	S	7.84329	Poorly characterised	Conserved hypotheticals	NE	hypothetical protein
Rv3190c	None	3555421	3556687	1266	UC	7.96761	Uncharacterised	Conserved hypotheticals	NE	hypothetical protein
Rv2237A	None	2510350	2510587	237	UC	8.05907	Uncharacterised	Conserved hypotheticals	NE	hypothetical protein
Rv3900c	None	4385372	4386308	936	UC	8.11859	Uncharacterised	Conserved hypotheticals	NE	hypothetical protein
Rv1232c	None	1374860	1376168	1308	P	8.29511	Metabolism	Conserved hypotheticals	E	hypothetical protein
Rv3098c	None	3467209	3467662	453	UC	8.32892	Uncharacterised	Conserved hypotheticals	NE	hypothetical protein
Rv1532c	None	1733115	1733550	435	Q	8.45287	Metabolism	Conserved hypotheticals	NE	hypothetical protein
Rv0699	None	799628	799850	222	UC	8.47748	Uncharacterised	Conserved hypotheticals	NE	hypothetical protein
Rv0990c	None	1107442	1108099	657	U	8.49163	Cellular processes & Signaling	Conserved hypotheticals	NE	hypothetical protein
Rv0787	None	881458	882418	960	UC	8.62187	Uncharacterised	Conserved hypotheticals	NE	hypothetical protein
Rv0918	None	1024210	1024687	477	S	8.62683	Poorly characterised	Conserved hypotheticals	NE	hypothetical protein
Rv0381c	None	456914	457823	909	UC	8.76238	Uncharacterised	Conserved hypotheticals	NE	hypothetical protein
Rv3770c	None	4215199	4215775	576	UC	9.32118	Uncharacterised	Conserved hypotheticals	NE	hypothetical protein
Rv2805	None	3112866	3113271	405	L	9.32593	Information storage & processing	Conserved hypotheticals	NE	hypothetical protein
Rv1501	None	1691889	1692711	822	Q	9.63747	Metabolism	Conserved hypotheticals	E	hypothetical protein
Rv3521	None	3957520	3958432	912	S	9.70943	Poorly characterised	Conserved hypotheticals	NE	hypothetical protein
Rv3655c	None	4094922	4095300	378	UC	9.92857	Uncharacterised	Conserved hypotheticals	NE	hypothetical protein
Rv1502	None	1692923	1693823	900	G	10.0378	Metabolism	UNKNOWN	NE	hypothetical protein
Rv2433c	None	2728843	2729134	291	Q	10.1375	Metabolism	Conserved hypotheticals	NE	hypothetical protein
Rv1597	None	1798293	1799052	759	Q	10.5547	Metabolism	Conserved hypotheticals	NE	hypothetical protein
Rv1056	None	1177627	1178392	765	IQ	10.6092	Metabolism	Conserved hypotheticals	NE	hypothetical protein
Rv3776	None	4221088	4222648	1560	V	10.6487	Cellular processes & Signaling	Cell wall and cell processes	NE	hypothetical protein
Rv0061c	None	65011	65350	339	UC	10.7286	Uncharacterised	Conserved hypotheticals	NE	hypothetical protein
Rv1486c	None	1676016	1676883	867	UC	10.842	Uncharacterised	Conserved hypotheticals	NE	hypothetical protein
Rv3898c	None	4383652	4383985	333	UC	11.4505	Uncharacterised	Conserved hypotheticals	NE	hypothetical protein
Rv1948c	None	2198713	2199064	351	UC	11.661	Uncharacterised	Conserved hypotheticals	NE	hypothetical protein
Rv0030	None	33223	33553	330	S	11.9242	Poorly characterised	Conserved hypotheticals	NE	hypothetical protein
Rv1716	None	1943575	1944406	831	K	12.4212	Information storage & processing	Conserved hypotheticals	NE	hypothetical protein
Rv2360c	None	2642149	2642578	429	UC	12.7226	Uncharacterised	Conserved hypotheticals	NE	hypothetical protein
Rv2825c	None	3132891	3133539	648	S	12.8843	Poorly characterised	Conserved hypotheticals	NE	hypothetical protein
Rv2256c	None	2529340	2529874	534	S	15.2266	Poorly characterised	Conserved hypotheticals	NE	hypothetical protein
Rv0459	None	551197	551689	492	S	15.9106	Poorly characterised	Conserved hypotheticals	NE	hypothetical protein
Rv0325	None	392038	392263	225	Q	16.6	Metabolism	UNKNOWN	NE	hypothetical protein
Rv0307c	None	376572	377055	483	UC	18.8841	Uncharacterised	Conserved hypotheticals	NE	hypothetical protein
Rv0034	None	36866	37262	396	S	19.9722	Poorly characterised	Conserved hypotheticals	NE	hypothetical protein
Rv0095c	None	104804	105215	411	V	22.0633	Cellular processes & Signaling	Insertion seqs and phages	NE	hypothetical protein
Rv0572c	None	665041	665383	342	UC	22.5994	Uncharacterised	Conserved hypotheticals	NE	hypothetical protein
Rv1291c	None	1445498	1445834	336	S	22.8869	Poorly characterised	Cell wall and cell processes	NE	hypothetical protein
Rv2078	None	2335058	2335373	315	S	27.2762	Poorly characterised	Conserved hypotheticals	NE	hypothetical protein
Rv2386a	None	2680457	2680667	210	UC	36.5	Uncharacterised	Conserved hypotheticals	NE	hypothetical protein
Rv0749A	None	841736	841874	138	L	55.1667	Information storage & processing	Conserved hypotheticals	NE	hypothetical protein
Rv0995	rimJ	1111611	1112223	612	J	7.54248	Information storage & processing	Information pathways	NE	ribosomal protein
Rv2446c	None	2745766	2746138	372	S	6.51882	Poorly characterised	Cell wall and cell processes	NE	integral membrane protein
Rv3630	None	4069174	4070470	1296	S	6.74769	Poorly characterised	Cell wall and cell processes	NE	integral membrane protein
Rv2729c	None	3041569	3042475	906	EG	8.6468	Metabolism	Cell wall and cell processes	NE	integral membrane protein
Rv0958	None	1069882	1071262	1380	H	5.93986	Metabolism	Intermediary Metabolism & respiration	NE	magnesium chelatase
Rv0012	None	14088	14877	789	S	5.80482	Poorly characterised	Cell wall and cell processes	NE	membrane protein
Rv3888c	None	4371680	4372706	1026	D	6.57212	Cellular processes & Signaling	Cell wall and cell processes	NE	membrane protein
Rv1508c	None	1698094	1699894	1800	S	6.72889	Poorly characterised	Cell wall and cell processes	NE	membrane protein
Rv0048c	None	51827	52697	870	S	8.00345	Poorly characterised	Cell wall and cell processes	NE	membrane protein
Rv0412c	None	498299	499619	1320	T	8.69091	Cellular processes & Signaling	Cell wall and cell processes	E	membrane protein
Rv2719c	None	3031039	3031537	498	M	9.56225	Cellular processes & Signaling	Cell wall and cell processes	NE	membrane protein
Rv1249c	None	1393193	1393982	789	S	11.0127	Poorly characterised	Cell wall and cell processes	NE	membrane protein
Rv1498c	None	1689302	1689920	618	Q	13.3414	Metabolism	Intermediary Metabolism & respiration	NE	methyltransferase
Rv3093c	None	3461759	3462764	1005	C	7.73632	Metabolism	Intermediary Metabolism & respiration	NE	oxidoreductase
Rv3113	None	3480073	3480742	669	S	8.76831	Poorly characterised	Intermediary Metabolism & respiration	E	phosphatase
Rv2650c	None	2973794	2975234	1440	S	7.96458	Poorly characterised	Insertion seqs and phages	E	prophage protein
Rv1155	None	1281428	1281872	444	S	11.3041	Poorly characterised	Intermediary Metabolism & respiration	NE	pyridoxine
Rv2979c	None	3335163	3335748	585	L	6.55385	Information storage & processing	Insertion seqs and phages	NE	resolvase
Rv0380c	None	456267	456819	552	J	5.91848	Information storage & processing	Intermediary Metabolism & respiration	NE	RNA methyltransferase
Rv1218c	None	1361797	1362733	936	V	6.00641	Cellular processes & Signaling	Cell wall and cell processes	NE	tetronasin ABC transporter
Rv1217c	None	1360154	1361801	1647	M	7.81967	Cellular processes & Signaling	Cell wall and cell processes	NE	tetronasin ABC transporter
Rv2021c	None	2266804	2267110	306	K	6.07516	Information storage & processing	Regulatory proteins	NE	transcriptional regulator
Rv2258c	None	2530835	2531897	1062	M	7.90019	Cellular processes & Signaling	Regulatory proteins	NE	transcriptional regulator
Rv0324	None	391351	392032	681	K	8.1674	Information storage & processing	Regulatory proteins	NE	transcriptional regulator
Rv0219	None	262253	262802	549	UC	5.91621	Uncharacterised	Cell wall and cell processes	NE	transmembrane protein
Rv2077c	None	2333322	2334294	972	UC	8.16255	Uncharacterised	Cell wall and cell processes	NE	transmembrane protein
Rv0039c	None	42003	42351	348	UC	11.5776	Uncharacterised	Cell wall and cell processes	NE	transmembrane protein
Rv3289c	None	3670033	3670411	378	UC	11.8254	Uncharacterised	Cell wall and cell processes	NE	transmembrane protein
Rv1733c	None	1959854	1960487	633	UC	12.8831	Uncharacterised	Cell wall and cell processes	NE	transmembrane protein
Rv0195	None	230898	231534	636	K	12.3616	Information storage & processing	Regulatory proteins	E	2-component transcriptional regulator
Rv3134c	None	3499942	3500749	807	T	6.2342	Cellular processes & Signaling	Virulence, detoxification, adaptation	NE	universal stress protein
Rv1895	None	2142520	2143675	1155	E	6.64329	Metabolism	Intermediary Metabolism & respiration	E	zinc-binding alcohol dehydrogenase
								* 2 genes were subsequently removed from the percentile, as they failed validation
								(we only included genes that were present at a depth >=10 across 95% of all isolates)

## Sheet: 95th_removed_PPE
START	STOP	LOCUS_TAG	GENE *	PRODUCT	LENGTH	MUTATION/BP
1357292	1357625	Rv1214c	PE14	PE family protein PE14	333	6.09009
4190283	4190517	Rv3739c	PPE67	PPE family protein PPE67	234	6.66239
339363	340974	Rv0280	PPE3	PPE family protein PPE3	1611	6.80012
2051281	2052688	Rv1809	PPE33	PPE family protein PPE33	1407	6.98223
622792	624577	Rv0532	PE_PGRS6	PE-PGRS family protein PE_PGRS6	1785	7.88683
3078157	3078985	Rv2769c	PE27	PE family protein PE27	828	8.03019
3053913	3055491	Rv2741	PE_PGRS47	PE-PGRS family protein PE_PGRS47	1578	8.25856
4374483	4375683	Rv3892c	PPE69	PPE family protein PPE69	1200	8.71417
1339348	1340524	Rv1196	PPE18	PPE family protein PPE18	1176	9.32398
336559	339073	Rv0279c	PE_PGRS4	PE-PGRS family protein PE_PGRS4	2514	9.47494
3847164	3847701	Rv3429	PPE59	PPE family protein PPE59	537	9.83054
2387201	2387972	Rv2126c	PE_PGRS37	PE-PGRS family protein PE_PGRS37	771	9.85603
1532442	1533633	Rv1361c	PPE19	PPE family protein PPE19	1191	11.5474
838450	840856	Rv0747	PE_PGRS10	PE-PGRS family protein PE_PGRS10	2406	12.473
835700	838052	Rv0746	PE_PGRS9	PE-PGRS family protein PE_PGRS9	2352	14.966
3842238	3842769	Rv3425	PPE57	PPE family protein PPE57	531	22.5913
* The above PE-PPE, PE_PGRS genes were identified on the 95th percentile (high variation genes) on the initial
analysis. All the PE-PPE family genes were excluded from the final distribution/95th percentile and tree aligment
due to the known caveat of false positive SNPs during mapping
