# Supplementary material for: Mapping Gene-by-Gene Single-Nucleotide Variation in 8,535 Mycobacterium tuberculosis Genomes: a Resource To Support Potential Vaccine and Drug Development
Source: mSphere. 2021 Mar 10;6(2):e01224-20. doi: 10.1128/mSphere.01224-20 (PMC8546714; doi:10.1128/mSphere.01224-20)
Supplement: DATA SET S2 [file msphere.01224-20-sd002.xlsx]

## Sheet: FINAL_DISTRIBUTION
LOCUS_TAG*	GENE	START	STOP	LENGTH	MUTATION/BP **	PRODUCT
Rv1765c†	None	1997417	1998515	1098	0.00455373	hypothetical protein
Rv1581c†	None	1783905	1784301	396	0.0378788	phage protein
Rv2401A	None	2698041	2698245	204	0.0441176	membrane protein
Rv1155a	None	1282029	1282218	189	0.047619	hypothetical protein
Rv1177	fdxC	1309004	1309331	327	0.0519878	ferredoxin FdxC
Rv3304	None	3691140	3691620	480	0.0520833	hypothetical protein
Rv2901c	None	3211802	3212108	306	0.0522876	hypothetical protein
Rv3461c	rpmJ	3880285	3880399	114	0.0526316	50S ribosomal protein L36
Rv1584c†	None	1786306	1786528	222	0.0540541	phage protein
Rv0700	rpsJ	800486	800792	306	0.0555556	30S ribosomal protein S10
Rv2365c	None	2646746	2647088	342	0.0584795	hypothetical protein
Rv2224d	None	2497224	2497446	222	0.0585586	hypothetical protein
Rv3052c	nrdI	3414231	3414684	453	0.0618102	NrdI protein
Rv2445c	ndkA	2745313	2745724	411	0.0656934	nucleoside diphosphate kinase
Rv1697	None	1921541	1922723	1182	0.0659898	hypothetical protein
Rv2015c	None	2261815	2263072	1257	0.0660302	hypothetical protein
Rv0500A	None	591110	591347	237	0.0675105	DNA-binding protein
Rv2050	None	2307820	2308156	336	0.0684524	RNA polymerase-binding protein RbpA
Rv2966c	None	3318900	3319467	567	0.0705467	methyltransferase
Rv2007c	fdxA	2256083	2256428	345	0.0724638	ferredoxin
Rv1298	rpmE	1455162	1455405	243	0.0740741	50S ribosomal protein L31
Rv1287	None	1440804	1441290	486	0.0740741	HTH-type transcriptional regulator
Rv0787A	None	882523	882763	240	0.075	hypothetical protein
Rv0556	None	647958	648474	516	0.0755814	transmembrane protein
Rv1113	vapB32	1239415	1239613	198	0.0757576	antitoxin VapB32
Rv2970A	None	3325933	3326104	171	0.0760234	hypothetical protein
Rv3609c	folE	4049976	4050585	609	0.0771757	GTP cyclohydrolase I
Rv1094	desA2	1221958	1222786	828	0.0785024	acyl-ACP desaturase DesA
Rv3246c	mtrA	3626662	3627349	687	0.0786026	two component DNA-binding response regulator MtrA
Rv0581	vapB26	677709	677925	216	0.0787037	antitoxin VapB26
Rv0685	tuf	784820	786011	1191	0.0797649	elongation factor Tu
Rv0530A	None	622120	622282	162	0.0802469	hypothetical protein
Rv3352c	None	3768221	3768593	372	0.0806452	oxidoreductase
Rv3298c	lpqC	3682109	3683024	915	0.0808743	esterase LpqC
Rv2801A	mazE9	3110506	3110737	231	0.0822511	antitoxin MazE9
Rv0704	rplB	802527	803370	843	0.084223	50S ribosomal protein L2
Rv2986c	hupB	3343175	3343820	645	0.0852713	DNA-binding protein HU
Rv0959A	vapB9	1073326	1073548	222	0.0855856	antitoxin VapB9
Rv2647	None	2971562	2972027	465	0.0860215	hypothetical protein
Rv3219	whiB1	3595712	3595967	255	0.0862745	transcriptional regulator WhiB1
Rv0186A	mymT	218389	218551	162	0.0864198	metallothionein
Rv1545	None	1746918	1747146	228	0.0877193	hypothetical protein
Rv0789c	None	883450	884050	600	0.0883333	hypothetical protein
Rv2708c	None	3021547	3021796	249	0.0883534	hypothetical protein
Rv2238c	ahpE	2510714	2511176	462	0.0887446	peroxiredoxin
Rv2292c	None	2564028	2564253	225	0.0888889	hypothetical protein
Rv0623	vapB30	716409	716664	255	0.0901961	antitoxin VapB30
Rv1528c	papA4	1728952	1729450	498	0.0903614	polyketide synthase associated protein PapA
Rv3321c	vapB44	3708073	3708316	243	0.090535	antitoxin VapB44
Rv0489	gpm1	578425	579175	750	0.092	2 3-bisphosphoglycerate-dependent phosphoglycerate mutase
Rv2410c	None	2707332	2708310	978	0.0920245	hypothetical protein
Rv1657	argR	1870841	1871354	513	0.0935673	arginine repressor
Rv1434	None	1612255	1612393	138	0.0942029	hypothetical protein
Rv0123	None	148855	149224	369	0.0948509	hypothetical protein
Rv2304c	None	2575015	2575225	210	0.0952381	hypothetical protein
Rv2906c	trmD	3215664	3216357	693	0.0952381	tRNA (guanine-N1)-methyltransferase
Rv2182c	None	2444585	2445329	744	0.0954301	1-acylglycerol-3-phosphate O-acyltransferase
Rv0871	cspB	967897	968305	408	0.0955882	cold shock-like protein CspB
Rv2149c	yfiH	2407621	2408374	753	0.0956175	laccase domain-containing protein
Rv2774c	None	3082351	3082756	405	0.0962963	hypothetical protein
Rv3002c	ilvN	3360623	3361130	507	0.0966469	acetolactate synthase small subunit
Rv3058c	None	3418725	3419376	651	0.0967742	TetR family transcriptional regulator
Rv2395A	aprA	2692223	2692439	216	0.0972222	acid and phagosome regulated protein AprA
Rv1951c	None	2200189	2200486	297	0.0976431	hypothetical protein
Rv2763c	dfrA	3073129	3073609	480	0.0979167	dihydrofolate reductase
Rv0900	arfB	1003804	1003957	153	0.0980392	membrane protein
Rv0476	None	566507	566771	264	0.0984848	transmembrane protein
Rv2117	None	2377147	2377441	294	0.0986395	hypothetical protein
Rv0224c	None	267862	268627	765	0.0993464	methyltransferase
Rv3597c	lsr2	4040980	4041319	339	0.100295	iron-regulated H-NS-like protein
Rv0157A	None	186494	186623	129	0.100775	hypothetical protein
Rv1242	vapC33	1384534	1384966	432	0.101852	ribonuclease VapC33
Rv3583c	None	4025055	4025544	489	0.102249	RNA polymerase-binding transcription factor CarD
Rv2063	mazE7	2320830	2321064	234	0.102564	antitoxin MazE7
Rv1735a	None	1961886	1962129	243	0.102881	hypothetical protein
Rv3013	None	3371814	3372471	657	0.103501	hypothetical protein
Rv2312	None	2584485	2584755	270	0.103704	hypothetical protein
Rv2771c	None	3080580	3081033	453	0.103753	hypothetical protein
Rv1088a	None	1215224	1215407	183	0.103825	hypothetical protein
Rv2548A	None	2869252	2869627	375	0.104	hypothetical protein
Rv2040c	None	2285627	2286530	903	0.104097	sugar ABC transporter permease
Rv3143	None	3509653	3510055	402	0.104478	response regulator
Rv2392	cysH	2686366	2687131	765	0.104575	phosphoadenosine phosphosulfate reductase
Rv1000c	None	1116530	1117148	618	0.105178	hypothetical protein
Rv0865	mog	963389	963872	483	0.10559	molybdopterin biosynthesis protein
Rv0984	moaB2	1100459	1101005	546	0.106227	pterin-4-alpha-carbinolamine dehydratase
Rv1239c	corA	1381941	1383042	1101	0.106267	magnesium and cobalt transport transmembrane protein CorA
Rv3607c	folB	4048743	4049145	402	0.106965	dihydroneopterin aldolase
Rv3251c	rubA	3630570	3630738	168	0.107143	rubredoxin RubA
Rv2517c	None	2833509	2833761	252	0.107143	hypothetical protein
Rv1247c	relB	1388974	1389244	270	0.107407	antitoxin RelB
Rv0401	None	479788	480160	372	0.107527	transmembrane protein
Rv0743c	None	833885	834443	558	0.107527	hypothetical protein
Rv3070	None	3434086	3434467	381	0.107612	fluoride ion transporter CrcB
Rv2186c	None	2447604	2447994	390	0.107692	hypothetical protein
Rv1103c	mazE3	1230970	1231291	321	0.109034	antitoxin MazE3
Rv2965c	kdtB	3318329	3318815	486	0.109053	phosphopantetheine adenylyltransferase
Rv3265c	wbbL1	3645978	3646884	906	0.109272	N-acetylglucosaminyl-diphospho-decaprenol L-rhamnosyltransferase
Rv2193	ctaE	2456900	2457512	612	0.109477	cytochrome C oxidase subunit III
Rv2632c	None	2958908	2959190	282	0.109929	hypothetical protein
Rv1457c	None	1642536	1643322	786	0.110687	antibiotic ABC transporter permease
Rv1766	None	1999736	2000006	270	0.111111	hypothetical protein
Rv0793	None	886718	887024	306	0.111111	monooxygenase
Rv3340	metC	3726126	3727476	1350	0.111111	O-acetylhomoserine sulfhydrylase
Rv3552	None	3990770	3991523	753	0.111554	CoA-transferase subunit beta
Rv2699c	None	3014662	3014965	303	0.112211	hypothetical protein
Rv0879c	None	978480	978756	276	0.112319	transmembrane protein
Rv2798c	None	3107310	3107637	327	0.11315	hypothetical protein
Rv3433c	None	3851791	3853213	1422	0.113221	bifunctional ADP-dependent (S)-NAD(P)H-hydrate dehydratase
Rv1701	None	1926201	1927137	936	0.113248	tyrosine recombinase XerD
Rv1308	atpA	1463227	1464877	1650	0.113333	ATP synthase subunit alpha
Rv2870c	dxr	3181769	3183011	1242	0.114332	1-deoxy-D-xylulose 5-phosphate reductoisomerase
Rv3408	vapC47	3826547	3826958	411	0.114355	ribonuclease VapC47
Rv3422c	None	3839690	3840197	507	0.114398	tRNA threonylcarbamoyladenosine biosynthesis protein
Rv1950c	None	2199997	2200189	192	0.114583	hypothetical protein
Rv3747	None	4196723	4197107	384	0.114583	hypothetical protein
Rv1033c	trcR	1157962	1158736	774	0.114987	two component transcriptional regulator TrcR
Rv0864	moaC2	962889	963393	504	0.115079	cyclic pyranopterin monophosphate synthase accessory protein
Rv1080c	greA	1205303	1205798	495	0.115152	transcription elongation factor GreA
Rv2282c	None	2554937	2555876	939	0.116081	LysR family HTH-type transcriptional regulator
Rv1608c	bcpB	1807297	1807762	465	0.116129	peroxiredoxin
Rv1582c†	None	1784496	1785912	1416	0.116525	phage protein
Rv0513	None	605603	606152	549	0.116576	transmembrane protein
Rv1238	sugC	1380683	1381865	1182	0.116751	sugar ABC transporter ATP-binding protein SugC
Rv0348	None	418292	418946	654	0.117737	transcriptional regulator
Rv3258c	None	3638810	3639302	492	0.117886	hypothetical protein
Rv0665	vapC8	758800	759139	339	0.117994	ribonuclease VapC8
Rv0692	None	791830	792160	330	0.118182	mycofactocin system protein MftB
Rv0535	None	626456	627251	795	0.118239	5'-methylthioadenosine phosphorylase
Rv1721c	vapB12	1947415	1947643	228	0.118421	antitoxin VapB12
Rv0448c	None	536503	537169	666	0.118619	hypothetical protein
Rv1007c	metS	1125443	1127003	1560	0.119231	methionine--tRNA ligase
Rv2669	None	2985282	2985753	471	0.121019	GCN5-like N-acetyltransferase
Rv2866	relG	3177821	3178085	264	0.121212	toxin RelG
Rv3430a	None	3848843	3848999	156	0.121795	hypothetical protein
Rv0703	rplW	802132	802435	303	0.122112	50S ribosomal protein L23
Rv3413c	None	3832145	3833045	900	0.122222	anti-sigma-D factor RsdA
Rv2102	None	2363390	2364107	717	0.122734	hypothetical protein
Rv2603c	None	2930804	2931560	756	0.123016	transcriptional regulator
Rv2642	None	2966532	2966913	381	0.12336	ArsR family transcriptional regulator
Rv0334	rmlA	398657	399524	867	0.123414	glucose-1-phosphate thymidylyltransferase
Rv1220c	None	1363502	1364150	648	0.123457	methyltransferase
Rv1963c	mce3R	2205581	2206802	1221	0.123669	transcriptional repressor Mce3R
Rv3110	moaB1	3478778	3479174	396	0.123737	pterin-4-alpha-carbinolamine dehydratase
Rv3228	None	3604725	3605718	993	0.123867	hypothetical protein
Rv3156	nuoL	3522233	3524135	1902	0.12408	NADH-quinone oxidoreductase subunit L
Rv0247c	None	298115	298862	747	0.124498	succinate dehydrogenase iron-sulfur subunit
Rv1706A	None	1934481	1934649	168	0.125	hypothetical protein
Rv2856	nicT	3166683	3167802	1119	0.125112	nickel-transport integral membrane protein NicT
Rv0661c	vapC7	755334	755772	438	0.125571	ribonuclease VapC7
Rv2463	lipP	2765654	2766839	1185	0.125738	esterase/lipase LipP
Rv2375	None	2655264	2655582	318	0.125786	hypothetical protein
Rv3260c	whiB2	3639871	3640141	270	0.125926	transcriptional regulator WhiB2
Rv1433	None	1611433	1612249	816	0.126225	hypothetical protein
Rv3857c	None	4329416	4329614	198	0.126263	membrane protein
Rv3155	nuoK	3521923	3522223	300	0.126667	NADH-quinone oxidoreductase subunit K
Rv2658c	None	2979325	2979688	363	0.126722	prophage protein
Rv2465c	rpiB	2767670	2768159	489	0.126789	ribose-5-phosphate isomerase B
Rv0997	None	1114292	1114724	432	0.127315	hypothetical protein
Rv0627	vapC5	718281	718689	408	0.127451	ribonuclease VapC5
Rv3006	lppZ	3364708	3365830	1122	0.127451	lipoprotein LppZ
Rv3177	None	3545446	3546307	861	0.127758	peroxidase
Rv2535c	pepQ	2859299	2860418	1119	0.127793	cytoplasmic peptidase PepQ
Rv1586c†	None	1787095	1788505	1410	0.128369	phage integrase
Rv2437	None	2734375	2734795	420	0.128571	transmembrane protein
Rv2549c	vapC20	2869726	2870122	396	0.128788	ribonuclease VapC20
Rv2421c	nadD	2718172	2718808	636	0.128931	nicotinate-nucleotide adenylyltransferase
Rv0423c	thiC	508581	510225	1644	0.128954	phosphomethylpyrimidine synthase
Rv2610c	pimA	2937864	2939001	1137	0.129288	alpha-(1-2)-phosphatidylinositol mannosyltransferase
Rv2417c	None	2715471	2716314	843	0.1293	DegV domain-containing protein
Rv3009c	gatB	3367263	3368793	1530	0.129412	aspartyl/glutamyl-tRNA(Asn/Gln) amidotransferase subunit B
Rv1293	lysA	1448027	1449371	1344	0.129464	diaminopimelate decarboxylase
Rv3631	None	4070513	4071239	726	0.129477	transferase
Rv2478c	None	2784122	2784608	486	0.12963	hypothetical protein
Rv3781	rfbE	4227528	4228350	822	0.13017	O-antigen/lipopolysaccharide ABC transporter ATP-binding protein RfbE
Rv2131c	cysQ	2392516	2393320	804	0.130597	3'(2')5'-bisphosphate nucleotidase CysQ
Rv2661c	None	2981186	2981576	390	0.130769	hypothetical protein
Rv1465	None	1652767	1653256	489	0.130879	nitrogen fixation related protein
Rv1827	garA	2072595	2073084	489	0.130879	glycogen accumulation regulator GarA
Rv2844	None	3150712	3151201	489	0.130879	hypothetical protein
Rv1346	mbtN	1510845	1512006	1161	0.130922	acyl-[acyl-carrier-protein] dehydrogenase MbtN
Rv0634A	None	731112	731364	252	0.130952	hypothetical protein
Rv0705	rpsS	803410	803692	282	0.131206	30S ribosomal protein S19
Rv2873	mpt83	3183904	3184567	663	0.131222	cell surface lipoprotein
Rv1820	ilvG	2064798	2066442	1644	0.131387	acetolactate synthase large subunit IlvG
Rv3418c	groES	3836985	3837288	303	0.132013	chaperonin GroES
Rv2558	None	2877830	2878541	711	0.132208	hypothetical protein
Rv1342c	None	1508183	1508546	363	0.132231	hypothetical protein
Rv0328	None	394110	394713	603	0.13267	transcriptional regulator
Rv2034	None	2281293	2281617	324	0.132716	ArsR family HTH-type transcriptional repressor
Rv0720	rplR	813939	814308	369	0.132791	50S ribosomal protein L18
Rv0506	mmpS2	596758	597202	444	0.132883	membrane protein MmpS2
Rv2442c	rplU	2740046	2740361	315	0.133333	50S ribosomal protein L21
Rv1210	tagA	1353521	1354136	615	0.133333	DNA-3-methyladenine glycosylase I TagA
Rv2703	sigA	3017834	3019421	1587	0.133585	RNA polymerase sigma factor SigA
Rv3568c	hsaC	4009296	4010199	903	0.133998	extradiol dioxygenase
Rv2594c	ruvC	2924816	2925383	567	0.134039	crossover junction endodeoxyribonuclease RuvC
Rv0600c	None	697903	698410	507	0.134122	two component sensor kinase HK1
Rv0993	galU	1109271	1110192	921	0.134636	UTP--glucose-1-phosphate uridylyltransferase
Rv0582	vapC26	677921	678329	408	0.134804	ribonuclease VapC26
Rv1300	hemK	1456564	1457542	978	0.134969	release factor glutamine methyltransferase
Rv1535	None	1735975	1736212	237	0.135021	hypothetical protein
Rv0961	None	1074073	1074421	348	0.135057	integral membrane protein
Rv0883c	None	980505	981267	762	0.135171	hypothetical protein
Rv1589	bioB	1790283	1791333	1050	0.135238	biotin synthetase
Rv3118	None	3484808	3485111	303	0.135314	hypothetical protein
Rv2422	None	2719082	2719355	273	0.135531	hypothetical protein
Rv0417	thiG	502365	503124	759	0.135705	thiazole synthase
Rv1117	None	1241632	1241956	324	0.135802	hypothetical protein
Rv1303	None	1459765	1460251	486	0.135802	hypothetical protein
Rv1085c	None	1209755	1210484	729	0.135802	hemolysin-like protein
Rv1026	None	1147018	1147978	960	0.136458	hypothetical protein
Rv2151c	ftsQ	2409696	2410641	945	0.136508	cell division protein FtsQ
Rv2786c	ribF	3093904	3094900	996	0.136546	bifunctional riboflavin kinase /FMN adenylyltransferase
Rv2077A	None	2334294	2334594	300	0.136667	hypothetical protein
Rv2246	kasB	2519395	2520712	1317	0.136674	3-oxoacyl-ACP synthase 2
Rv0708	rplP	805109	805526	417	0.136691	50S ribosomal protein L16
Rv1440	secG	1617836	1618070	234	0.136752	protein-export membrane protein SecG
Rv1360	None	1531347	1532370	1023	0.136852	oxidoreductase
Rv2331	None	2604296	2604683	387	0.136951	hypothetical protein
Rv1858	modB	2105772	2106567	795	0.137107	molybdenum ABC transporter permease ModB
Rv2299c	htpG	2570058	2572002	1944	0.137346	chaperone protein HtpG
Rv3339c	icd1	3724614	3725844	1230	0.137398	isocitrate dehydrogenase
Rv3557c	None	3997028	3997631	603	0.137645	HTH-type transcriptional regulator KstR2
Rv3661	None	4099646	4100510	864	0.137731	hypothetical protein
Rv2851c	None	3160050	3160521	471	0.138004	GCN5-like N-acetyltransferase
Rv1322	None	1484981	1485278	297	0.138047	hypothetical protein
Rv1780	None	2014698	2015262	564	0.138298	hypothetical protein
Rv2055c	rpsR2	2314086	2314353	267	0.138577	30S ribosomal protein S18
Rv1473	None	1660655	1662284	1629	0.138735	macrolide ABC transporter ATP-binding protein
Rv3632	None	4071235	4071580	345	0.13913	membrane protein
Rv0100	None	109782	110019	237	0.139241	hypothetical protein
Rv3196A	None	3566695	3566896	201	0.139303	hypothetical protein
Rv0643c	mmaA3	737267	738149	882	0.139456	methoxy mycolic acid synthase MmaA3
Rv3145	nuoA	3511681	3512068	387	0.139535	NADH-quinone oxidoreductase subunit A
Rv3486	None	3905771	3906221	450	0.14	hypothetical protein
Rv0475	hbhA	565796	566396	600	0.14	heparin binding hemagglutinin HbhA
Rv3288c	usfY	3669585	3669999	414	0.140097	hypothetical protein
Rv0295c	None	358944	359748	804	0.140547	hypothetical protein
Rv1202	dapE	1345259	1346324	1065	0.140845	succinyl-diaminopimelate desuccinylase DapE
Rv2297	None	2568437	2568890	453	0.14128	hypothetical protein
Rv0558	menH	649688	650393	705	0.141844	demethylmenaquinone methyltransferase
Rv0485	None	573983	575300	1317	0.141989	transcriptional regulator
Rv0608	vapB28	703243	703489	246	0.142276	antitoxin VapB28
Rv0385	None	462134	463307	1173	0.14237	monooxygenase
Rv2401	None	2697727	2698057	330	0.142424	hypothetical protein
Rv0511	hemD	602818	604516	1698	0.142521	uroporphyrin-III C-methyltransferase
Rv1187	rocA	1329389	1331021	1632	0.14277	pyrroline-5-carboxylate dehydrogenase RocA
Rv3852	hns	4325073	4325478	405	0.14321	histone-like protein Hns
Rv0807	None	901634	902024	390	0.14359	hypothetical protein
Rv3440c	None	3859664	3859976	312	0.144231	hypothetical protein
Rv2500c	fadE19	2813726	2814911	1185	0.144304	acyl-CoA dehydrogenase FadE19
Rv2146c	None	2405665	2405956	291	0.14433	transmembrane protein
Rv1064c	lpqV	1186903	1187323	420	0.145238	lipoprotein LpqV
Rv0651	rplJ	748275	748812	537	0.145251	50S ribosomal protein L10
Rv3489	None	3908071	3908236	165	0.145455	hypothetical protein
Rv2307A	None	2579227	2579419	192	0.145833	hypothetical protein
Rv1542c	glbN	1744425	1744836	411	0.145985	hemoglobin GlbN
Rv3541c	None	3980658	3981048	390	0.146154	hypothetical protein
Rv3313c	add	3701086	3702184	1098	0.14663	adenosine deaminase
Rv1684	None	1910585	1910810	225	0.146667	hypothetical protein
Rv3240c	secA1	3617681	3620531	2850	0.146667	protein translocase subunit SecA
Rv2671	ribD	2986838	2987615	777	0.146718	diaminohydroxyphosphoribosylaminopyrimidine deaminase
Rv2438A	None	2736708	2736987	279	0.146953	hypothetical protein
Rv2686c	None	3003279	3004038	759	0.147563	antibiotic ABC transporter permease
Rv0491	regX3	580808	581492	684	0.147661	two component sensory transduction protein RegX
Rv3613c	None	4053880	4054042	162	0.148148	hypothetical protein
Rv2908c	None	3216904	3217147	243	0.148148	hypothetical protein
Rv0719	rplF	813397	813937	540	0.148148	50S ribosomal protein L6
Rv1019	None	1138314	1138908	594	0.148148	transcriptional regulator
Rv1541c	lprI	1743777	1744371	594	0.148148	lipoprotein LprI
Rv1977	None	2219753	2220800	1047	0.148997	hypothetical protein
Rv3634c	galE1	4072666	4073611	945	0.149206	UDP-glucose 4-epimerase
Rv2890c	rpsB	3199118	3199982	864	0.149306	30S ribosomal protein S2
Rv0236A	None	286897	287071	174	0.149425	hypothetical protein
Rv1607	chaA	1806180	1807263	1083	0.149584	ionic transporter integral membrane protein ChaA
Rv1981c	nrdF1	2224219	2225188	969	0.149639	ribonucleoside-diphosphate reductase subunit beta NrdF1
Rv1321	None	1484278	1484959	681	0.14978	endonuclease NucS
Rv0455c	None	545374	545821	447	0.149888	hypothetical protein
Rv2914c	pknI	3221766	3223524	1758	0.150171	serine/threonine-protein kinase PknI
Rv2317	uspB	2589696	2590521	825	0.150303	sugar ABC transporter permease UspB
Rv0603	None	699855	700167	312	0.150641	hypothetical protein
Rv1058	fadD14	1180683	1182315	1632	0.150735	fatty-acid--CoA ligase FadD14
Rv2925c	rnc	3239828	3240551	723	0.150761	ribonuclease III
Rv0898c	None	1002440	1002704	264	0.151515	hypothetical protein
Rv0910	None	1014865	1015300	435	0.151724	toxin
Rv3496c	mce4D	3914530	3915886	1356	0.151917	Mce family protein Mce4D
Rv3223c	sigH	3598900	3599551	651	0.152074	ECF RNA polymerase sigma factor SigH
Rv3098A	None	3467605	3467926	321	0.152648	PemK-like protein
Rv0281	None	340997	341906	909	0.152915	S-adenosylmethionine-dependent methyltransferase
Rv1306	atpF	1461320	1461836	516	0.153101	ATP synthase subunit B
Rv2518c	ldtB	2834108	2835335	1227	0.153219	L D-transpeptidase LdtB
Rv2432c	None	2728436	2728847	411	0.153285	hypothetical protein
Rv2135c	None	2395300	2396011	711	0.153305	hypothetical protein
Rv2745c	clgR	3058192	3058531	339	0.153392	transcriptional regulator ClgR
Rv1236	sugA	1378926	1379850	924	0.15368	sugar ABC transporter permease SugA
Rv2780	ald	3086819	3087935	1116	0.154122	L-alanine dehydrogenase
Rv1669	None	1895724	1896087	363	0.15427	hypothetical protein
Rv0970	None	1081051	1081684	633	0.154818	integral membrane protein
Rv1109c	None	1235456	1236095	639	0.15493	hypothetical protein
Rv1583c	None	1785911	1786310	399	0.155388	phage protein
Rv2842c	None	3149424	3149976	552	0.155797	ribosome maturation factor RimP
Rv1315	murA	1470320	1471577	1257	0.155927	UDP-N-acetylglucosamine 1-carboxyvinyltransferase
Rv3690	None	4131738	4132392	654	0.155963	membrane protein
Rv2806	None	3113267	3113459	192	0.15625	membrane protein
Rv0678	None	778989	779487	498	0.156627	hypothetical protein
Rv3147	nuoC	3512627	3513338	711	0.157525	NADH-quinone oxidoreductase subunit C
Rv0208c	None	248114	248906	792	0.157828	tRNA (guanine-N(7)-)-methyltransferase
Rv0647c	None	741150	742617	1467	0.158146	hypothetical protein
Rv2521	bcp	2837683	2838157	474	0.158228	peroxiredoxin
Rv1732c	None	1959242	1959791	549	0.15847	hypothetical protein
Rv1688	mpg	1912978	1913590	612	0.158497	3-methyladenine DNA glycosylase
Rv1475c	acn	1663214	1666046	2832	0.158545	iron-regulated aconitate hydratase
Rv3126c	None	3491807	3492122	315	0.15873	hypothetical protein
Rv1655	argD	1868722	1869925	1203	0.15877	acetylornithine aminotransferase
Rv0091	mtn	99683	100451	768	0.158854	5'-methylthioadenosine/S-adenosylhomocysteine nucleosidase
Rv1831	None	2075570	2075828	258	0.158915	hypothetical protein
Rv2975a	None	3331853	3332048	195	0.158974	50S ribosomal protein L28
Rv1994c	cmtR	2237627	2237984	357	0.159664	HTH-type transcriptional regulator CmtR
Rv0548c	menB	639011	639956	945	0.159788	1 4-dihydroxy-2-naphthoyl-CoA synthase
Rv2049c	None	2307292	2307517	225	0.16	hypothetical protein
Rv0492A	None	583374	583704	330	0.160606	hypothetical protein
Rv3663c	dppD	4102031	4103678	1647	0.160899	dipeptide ABC transporter ATP-binding protein DppD
Rv0757	phoP	851607	852351	744	0.16129	two component system response transcriptional positive regulator PhoP
Rv3643	None	4081159	4081351	192	0.161458	hypothetical protein
Rv3464	rmlB	3881836	3882832	996	0.161647	dTDP-glucose 4 6-dehydratase
Rv1579c	None	1783308	1783623	315	0.161905	phage protein
Rv1804c	None	2047022	2047349	327	0.16208	hypothetical protein
Rv0899	arfA	1002811	1003792	981	0.16208	peptidoglycan-binding protein ArfA
Rv3606c	folK	4048180	4048747	567	0.162257	2amino-4-hydroxy-6-hydroxymethyldihydropteridinepyrophosphokinase
Rv2614A	None	2943375	2943603	228	0.162281	hypothetical protein
Rv1025	None	1146560	1147028	468	0.162393	hypothetical protein
Rv2144c	None	2404164	2404521	357	0.162465	transmembrane protein
Rv0502	None	592790	593867	1077	0.162488	hypothetical protein
Rv1508A	None	1699865	1700228	363	0.162534	hypothetical protein
Rv0038	None	41303	41912	609	0.162562	hypothetical protein
Rv3332	nagA	3718594	3719746	1152	0.163194	N-acetylglucosamine-6-phosphate deacetylase NagA
Rv3020c	esxS	3379035	3379329	294	0.163265	ESAT-6 like protein EsxS
Rv1327c	glgE	1492319	1494425	2106	0.163343	alpha-1-4-glucan:maltose-1-phosphate maltosyltransferase
Rv1492	mutA	1682156	1684004	1848	0.16342	methylmalonyl-CoA mutase small subunit
Rv1906c	None	2152424	2152895	471	0.163482	hypothetical protein
Rv3086	adhD	3451780	3452887	1107	0.163505	alcohol dehydrogenase D
Rv3065	mmr	3430386	3430710	324	0.16358	multidrug resistance protein Mmr
Rv3488	None	3907666	3907990	324	0.16358	hypothetical protein
Rv2773c	dapB	3081603	3082341	738	0.163957	4-hydroxy-tetrahydrodipicolinate reductase
Rv1352	None	1518762	1519134	372	0.163978	hypothetical protein
Rv2532c	None	2857852	2858254	402	0.164179	hypothetical protein
Rv3173c	None	3541442	3542045	603	0.164179	TetR/Acr family transcriptional regulator
Rv2425c	None	2721865	2723308	1443	0.164241	hypothetical protein
Rv0912	None	1016235	1016685	450	0.164444	transmembrane protein
Rv3203	lipV	3580637	3581312	675	0.164444	lipase LipV
Rv1491c	None	1681207	1681966	759	0.16469	TVP38/TMEM64 family membrane protein
Rv1580c	None	1783619	1783892	273	0.164835	phage protein
Rv0942	None	1052359	1052638	279	0.164875	hypothetical protein
Rv2284	lipM	2556144	2557440	1296	0.165123	esterase LipM
Rv0991c	None	1108171	1108504	333	0.165165	hypothetical protein
Rv1260	None	1408239	1409358	1119	0.165326	oxidoreductase
Rv2829c	vapC22	3136619	3137012	393	0.165394	ribonuclease VapC22
Rv0451c	mmpS4	541487	541910	423	0.165485	membrane protein MmpS4
Rv3414c	sigD	3833037	3833676	639	0.165884	ECF RNA polymerase sigma factor SigD
Rv2104a	None	2364796	2365054	258	0.166667	hypothetical protein
Rv3875	esxA	4352608	4352896	288	0.166667	ESAT-6 protein EsxA
Rv2271	None	2545331	2545631	300	0.166667	hypothetical protein
Rv0523c	None	614325	614721	396	0.166667	hypothetical protein
Rv1752	None	1981129	1981579	450	0.166667	hypothetical protein
Rv3160c	None	3529337	3529979	642	0.166667	TetR family transcriptional regulator
Rv0695	None	794714	795470	756	0.166667	mycofactocin system creatinine amidohydrolase family protein MftE
Rv2607	pdxH	2934197	2934872	675	0.167407	pyridoxine/pyridoxamine 5'-phosphate oxidase
Rv3181c	None	3549690	3550143	453	0.16777	antitoxin VapB45
Rv0614	None	709598	710348	750	0.168	hypothetical protein
Rv3588c	canB	4029870	4030494	624	0.168269	carbonic anhydrase
Rv0612	None	706323	706929	606	0.168317	hypothetical protein
Rv1101c	None	1229390	1230548	1158	0.168394	hypothetical protein
Rv3553	None	3991620	3992688	1068	0.168539	oxidoreductase
Rv3353c	None	3768735	3768996	261	0.168582	hypothetical protein
Rv3050c	None	3411216	3411957	741	0.168691	AsnC family transcriptional regulator
Rv0780	purC	873342	874236	894	0.168904	phosphoribosylaminoimidazole-succinocarboxamide synthase
Rv2553c	None	2872011	2873265	1254	0.169059	membrane protein
Rv2539c	aroK	2862672	2863203	531	0.169492	shikimate kinase
Rv0433	None	520323	521454	1131	0.169761	carboxylate-amine ligase
Rv2644c	None	2968532	2968850	318	0.169811	hypothetical protein
Rv2148c	None	2406839	2407616	777	0.169884	hypothetical protein
Rv3178a	None	3547036	3547330	294	0.170068	hypothetical protein
Rv2225	panB	2497741	2498587	846	0.170213	3-methyl-2-oxobutanoate hydroxymethyltransferase
Rv2894c	xerC	3203393	3204290	897	0.170569	tyrosine recombinase XerC
Rv0460	None	551748	551988	240	0.170833	hypothetical protein
Rv2868c	gcpE	3179367	3180531	1164	0.170962	4-hydroxy-3-methylbut-2-en-1-yl diphosphate synthase (flavodoxin)
Rv2377c	None	2656214	2656430	216	0.171296	hypothetical protein
Rv2749	None	3062504	3062819	315	0.171429	hypothetical protein
Rv1685c	None	1910775	1911399	624	0.171474	hypothetical protein
Rv2128	None	2390084	2390288	204	0.171569	transmembrane protein
Rv1593c	None	1793996	1794707	711	0.171589	hypothetical protein
Rv0788	purQ	882759	883434	675	0.171852	phosphoribosylformylglycinamidine synthase
Rv2384	mbtA	2675935	2677633	1698	0.171967	2 3-dihydroxybenzoate-AMP ligase
Rv1533	None	1733609	1734737	1128	0.171986	monooxygenase
Rv0391	metZ	470009	471230	1221	0.17199	O-succinylhomoserine sulfhydrylase
Rv1185c	fadD21	1325775	1327512	1737	0.172136	fatty-acid--CoA ligase FadD21
Rv2968c	None	3323070	3323703	633	0.172196	integral membrane protein
Rv0456B	mazE1	547343	547517	174	0.172414	antitoxin MazE1
Rv2403c	lppR	2700534	2701290	756	0.17328	lipoprotein LppR
Rv1513	None	1705057	1705789	732	0.173497	hypothetical protein
Rv2577	None	2900917	2902507	1590	0.173585	hypothetical protein
Rv3733c	None	4184011	4184512	501	0.173653	hypothetical protein
Rv0902c	prrB	1004500	1005841	1341	0.173751	two component sensor histidine kinase PrrB
Rv2391	sirA	2684678	2686370	1692	0.17435	sulfite reductase
Rv0321	dcd	388581	389154	573	0.17452	deoxycytidine triphosphate deaminase
Rv3369	None	3780977	3781412	435	0.174713	hypothetical protein
Rv0543c	None	635572	635875	303	0.174917	hypothetical protein
Rv2393	che1	2687127	2687973	846	0.174941	ferrochelatase
Rv0634c	None	730319	731033	714	0.17507	glyoxalase II
Rv2538c	aroB	2861587	2862676	1089	0.17539	3-dehydroquinate synthase
Rv3849	espR	4323498	4323897	399	0.175439	ESX-1 transcriptional regulator EspR
Rv2250c	None	2524784	2525354	570	0.175439	HTH-type transcriptional regulator
Rv2611c	None	2939011	2939962	951	0.175605	phosphatidylinositol mannoside acyltransferase
Rv1556	None	1760996	1761605	609	0.175698	HTH-type transcriptional regulator
Rv1003	None	1120021	1120879	858	0.175991	rRNA small subunit methyltransferase I
Rv0784	None	878637	879324	687	0.176128	hypothetical protein
Rv1982A	vapB36	2225840	2226101	261	0.176245	antitoxin VapB36
Rv2441c	rpmA	2739771	2740032	261	0.176245	50S ribosomal protein L27
Rv0361	None	438821	439649	828	0.176329	membrane protein
Rv1962c	vapC35	2204865	2205273	408	0.176471	ribonuclease VapC35
Rv2195	qcrA	2458391	2459681	1290	0.176744	ubiquinol-cytochrome C reductase rieske iron-sulfur subunit
Rv0287	esxG	351524	351818	294	0.176871	ESAT-6 like protein EsxG
Rv0207c	None	247383	248112	729	0.176955	hypothetical protein
Rv1237	sugB	1379854	1380679	825	0.17697	sugar ABC transporter permease SugB
Rv1631	coaE	1835012	1836236	1224	0.177288	dephospho-CoA kinase CoaE
Rv3706c	None	4149590	4149911	321	0.17757	hypothetical protein
Rv0838	lpqR	934719	935490	771	0.177691	lipoprotein LpqR
Rv1698	mctB	1922744	1923689	945	0.177778	copper transporter MctB
Rv1540	None	1742844	1743771	927	0.177994	RNA pseudouridine synthase
Rv1989c	None	2232738	2233299	561	0.178253	hypothetical protein
Rv2846c	efpA	3153038	3154631	1593	0.17828	MFS-type transporter EfpA
Rv1021	None	1142670	1143648	978	0.178937	nucleoside triphosphate pyrophosphohydrolase
Rv1930c	None	2181917	2182442	525	0.179048	hypothetical protein
Rv0394c	None	474121	474841	720	0.179167	hypothetical protein
Rv0873	fadE10	970504	972457	1953	0.179211	acyl-CoA dehydrogenase
Rv2663	None	2981852	2982086	234	0.179487	hypothetical protein
Rv0870c	None	967343	967733	390	0.179487	integral membrane protein
Rv1575	None	1780198	1780699	501	0.179641	phage protein
Rv2068c	blaC	2325885	2326809	924	0.179654	beta-lactamase
Rv0550c	vapB3	640637	640904	267	0.179775	antitoxin VapB3
Rv3628	ppa	4067422	4067911	489	0.179959	inorganic pyrophosphatase
Rv2418c	None	2716394	2717138	744	0.180108	hypothetical protein
Rv3243c	None	3622248	3623091	843	0.180308	hypothetical protein
Rv1265	None	1413259	1413940	681	0.180617	hypothetical protein
Rv2523c	acpS	2839537	2839930	393	0.180662	holo-ACP synthase
Rv1628c	None	1830069	1830561	492	0.180894	hypothetical protein
Rv1594	nadA	1794755	1795805	1050	0.180952	quinolinate synthetase A
Rv2172c	None	2433630	2434536	906	0.181015	hypothetical protein
Rv3315c	cdd	3703463	3703865	402	0.181592	cytidine deaminase
Rv0735	sigL	827542	828076	534	0.181648	ECF RNA polymerase sigma factor SigL
Rv3089	fadD13	3455760	3457272	1512	0.181878	long chain-fatty-acid--CoA ligase FadD13
Rv1723	None	1949341	1950589	1248	0.181891	hydrolase
Rv1164	narI	1293405	1294146	741	0.182186	nitrate reductase subunit gamma
Rv2405	None	2703268	2703838	570	0.182456	hypothetical protein
Rv3400	None	3817238	3818027	789	0.18251	hydrolase
Rv0877	None	976074	976863	789	0.18251	hypothetical protein
Rv3039c	echA17	3399418	3400183	765	0.183007	enoyl-CoA hydratase EchA17
Rv3334	None	3721256	3721697	441	0.183673	MerR family transcriptional regulator
Rv2541	None	2864426	2864834	408	0.183824	hypothetical protein
Rv2497c	bkdA	2810992	2812096	1104	0.183877	3-methyl-2-oxobutanoate dehydrogenase subunit alpha
Rv0666	None	759135	759309	174	0.183908	membrane protein
Rv1241	vapB33	1384277	1384538	261	0.183908	antitoxin VapB33
Rv1366A	None	1539179	1539440	261	0.183908	hypothetical protein
Rv3700c	egtE	4142747	4143920	1173	0.184143	pyridoxal-phosphate-dependent protein EgtE
Rv1062	None	1184882	1185740	858	0.184149	hypothetical protein
Rv0122	None	148490	148859	369	0.184282	hypothetical protein
Rv3198A	None	3571334	3571589	255	0.184314	glutaredoxin protein
Rv2759c	vapC42	3070874	3071270	396	0.184343	ribonuclease VapC42
Rv3473c	bpoA	3889947	3890733	786	0.184478	peroxidase BpoA
Rv3577	None	4019261	4020128	867	0.184544	hypothetical protein
Rv0383c	None	458460	459315	855	0.184795	hypothetical protein
Rv2967c	pca	3319662	3323046	3384	0.184988	pyruvate carboxylase
Rv1395	None	1571046	1572081	1035	0.185507	HTH-type transcriptional regulator
Rv3277	None	3659877	3660696	819	0.185592	transmembrane protein
Rv0875c	None	973805	974294	489	0.186094	hypothetical protein
Rv0949	uvrD1	1058259	1060575	2316	0.186097	ATP-dependent DNA helicase UvrD
Rv2358	smtB	2641245	2641653	408	0.186275	HTH-type transcriptional regulator SmtB
Rv0868c	moaD2	965982	966261	279	0.18638	cyclic pyranopterin monophosphate synthase
Rv2231B	vapB16	2506206	2506383	177	0.186441	antitoxin VapB16
Rv2145c	wag31	2404615	2405398	783	0.186462	cell wall synthesis protein Wag31
Rv0649	fabD2	746362	747037	675	0.186667	malonyl CoA-acyl carrier protein transacylase
Rv2555c	alaS	2873770	2876485	2715	0.18674	alanine--tRNA ligase
Rv3363c	None	3774135	3774504	369	0.186992	hypothetical protein
Rv2229c	None	2502734	2503472	738	0.186992	hypothetical protein
Rv0761c	adhB	854698	855826	1128	0.187057	alcohol dehydrogenase B
Rv1577c	None	1782071	1782584	513	0.187135	phage prohead protease
Rv0569	None	661002	661269	267	0.187266	hypothetical protein
Rv2466c	None	2768260	2768884	624	0.1875	hypothetical protein
Rv2604c	snoP	2931692	2932289	597	0.187605	glutamine amidotransferase SnoP
Rv1558	None	1762946	1763393	447	0.187919	hypothetical protein
Rv1015c	rplY	1133920	1134568	648	0.188272	50S ribosomal protein L25/general stress protein Ctc
Rv3526	kshA	3962438	3963599	1161	0.18863	3-ketosteroid-9-alpha-monooxygenase oxygenase subunit
Rv0382c	pyrE	457840	458380	540	0.188889	orotate phosphoribosyltransferase
Rv0526	None	616845	617496	651	0.18894	thioredoxin
Rv3716c	None	4160511	4160913	402	0.189055	hypothetical protein
Rv0518	None	610187	610883	696	0.189655	hypothetical protein
Rv1052	None	1175722	1176112	390	0.189744	hypothetical protein
Rv3197A	whiB7	3568400	3568679	279	0.189964	transcriptional regulator WhiB7
Rv0568	cyp135B1	659449	660868	1419	0.190275	cytochrome P450 Cyp135B1
Rv3137	None	3503392	3504175	783	0.190294	histidinol-phosphatase
Rv2609c	None	2936809	2937865	1056	0.190341	membrane protein
Rv1636	TB15.3	1842450	1842891	441	0.190476	iron-regulated universal stress protein
Rv2883c	pyrH	3192372	3193158	786	0.19084	uridylate kinase
Rv2758c	vapB21	3070582	3070849	267	0.191011	antitoxin VapB21
Rv2581c	None	2906088	2906763	675	0.191111	glyoxalase II
Rv1647	None	1856773	1857724	951	0.191377	adenylate cyclase
Rv1126c	None	1249329	1249935	606	0.191419	hypothetical protein
Rv0456A	mazF1	547075	547357	282	0.191489	toxin MazF1
Rv2361c	None	2642577	2643468	891	0.191919	decaprenyl diphosphate synthase
Rv3131	None	3496550	3497549	999	0.192192	NAD(P)H nitroreductase
Rv1772	None	2006635	2006947	312	0.192308	hypothetical protein
Rv2707	None	3020572	3021547	975	0.192821	hypothetical protein
Rv0427c	xthA	516016	516892	876	0.192922	exodeoxyribonuclease III protein XthA
Rv3678c	None	4118058	4118514	456	0.192982	hypothetical protein
Rv1916	aceAb	2161565	2162762	1197	0.192982	isocitrate lyase AceAb
Rv0341	iniB	409361	410801	1440	0.193056	isoniazid inducible protein IniB
Rv0953c	None	1064113	1064962	849	0.193168	oxidoreductase
Rv1140	None	1267346	1268195	849	0.193168	integral membrane protein
Rv1116	None	1241002	1241188	186	0.193548	hypothetical protein
Rv2667	clpC2	2983895	2984654	759	0.193676	ATP-dependent protease ATP-binding subunit ClpC
Rv2641	cadI	2965938	2966397	459	0.1939	cadmium inducible protein CadI
Rv0150c	None	176664	176952	288	0.194444	hypothetical protein
Rv0358	None	436859	437507	648	0.194444	hypothetical protein
Rv1728c	None	1953863	1954634	771	0.194553	hypothetical protein
Rv3760	None	4205537	4205840	303	0.194719	membrane protein
Rv2116	lppK	2376570	2377140	570	0.194737	lipoprotein LppK
Rv3099c	None	3468412	3469264	852	0.194836	hypothetical protein
Rv0218	None	260923	262252	1329	0.194883	transmembrane protein
Rv0586	mce2R	684409	685132	723	0.195021	HTH-type transcriptional regulator Mce2R
Rv2639c	None	2965025	2965358	333	0.195195	integral membrane protein
Rv1464	csd	1651517	1652771	1254	0.195375	cysteine desulfurase
Rv1200	None	1342941	1344219	1278	0.195618	integral membrane transport protein
Rv0935	pstC1	1043298	1044315	1017	0.195674	phosphate ABC transporter permease PstC
Rv1694	tlyA	1917939	1918746	807	0.195787	16S/23S rRNA (cytidine-2'-O)-methyltransferase TlyA
Rv3750c	None	4198204	4198597	393	0.195929	excisionase
Rv0794c	None	887136	888636	1500	0.196	oxidoreductase
Rv3409c	choD	3826990	3828727	1737	0.196315	cholesterol oxidase
Rv3162c	None	3531207	3531645	438	0.196347	integral membrane protein
Rv0248c	None	298862	300803	1941	0.196806	succinate dehydrogenase flavoprotein subunit
Rv0516c	None	608058	608535	477	0.197065	anti-anti-sigma factor
Rv1349	irtB	1515622	1517362	1740	0.197701	iron ABC transporter ATP-binding protein/permease IrtB
Rv2767c	None	3076366	3076720	354	0.19774	membrane protein
Rv1731	gabD2	1957676	1959233	1557	0.197816	succinate-semialdehyde dehydrogenase
Rv0155	pntAa	183621	184722	1101	0.198002	NAD(P) transhydrogenase subunit alpha PntAa
Rv2086	None	2343310	2343916	606	0.19802	hypothetical protein
Rv2118c	None	2377469	2378312	843	0.198102	tRNA (adenine(58)-N(1))-methyltransferase
Rv0640	rplK	735021	735450	429	0.198135	50S ribosomal protein L11
Rv3003c	ilvB1	3361129	3362986	1857	0.198169	acetolactate synthase large subunit IlvB
Rv0903c	prrA	1005851	1006562	711	0.198312	two component transcriptional regulator PrrA
Rv2819c	None	3126239	3127367	1128	0.198582	CRISPR type III-associated RAMP protein Csm5
Rv2181	None	2443301	2444585	1284	0.198598	alpha-(1-2)-phosphatidylinositol mannoside mannosyltransferase
Rv3238c	None	3613663	3614398	735	0.198639	integral membrane protein
Rv2904c	rplS	3213911	3214253	342	0.19883	50S ribosomal protein L19
Rv1272c	None	1420409	1422305	1896	0.19884	drug ABC transporter ATP-binding protein
Rv2397c	cysA1	2693908	2694964	1056	0.198864	sulfate ABC transporter ATP-binding protein CysA
Rv0464c	None	554312	554885	573	0.198953	hypothetical protein
Rv2476c	gdh	2777387	2782262	4875	0.198974	NAD-dependent glutamate dehydrogenase
Rv1093	glyA1	1220573	1221854	1281	0.199063	serine hydroxymethyltransferase
Rv0886	fprB	983802	985530	1728	0.199074	ferredoxin/ferredoxin--NADP reductase
Rv1157c	None	1283055	1284171	1116	0.199821	hypothetical protein
Rv2664	None	2982096	2982351	255	0.2	hypothetical protein
Rv2592c	ruvB	2923198	2924233	1035	0.2	Holliday junction ATP-dependent DNA helicase RuvB
Rv0534c	menA	625561	626440	879	0.200228	1 4-dihydroxy-2-naphthoate octaprenyltransferase
Rv3584	lpqE	4025829	4026378	549	0.200364	lipoprotein LpqE
Rv1156	None	1282305	1282893	588	0.20068	hypothetical protein
Rv0964c	None	1076195	1076678	483	0.200828	hypothetical protein
Rv0065	vapC1	71820	72222	402	0.201493	ribonuclease VapC1
Rv0999	None	1115766	1116525	759	0.201581	hypothetical protein
Rv1623c	cydA	1824429	1825887	1458	0.201646	cytochrome D ubiquinol oxidase subunit I CydA
Rv0605	None	701405	702014	609	0.20197	resolvase
Rv0216	None	258912	259926	1014	0.20217	hydratase
Rv0551c	fadD8	641095	642811	1716	0.202214	fatty-acid--CoA ligase FadD8
Rv0597c	None	695667	696903	1236	0.202265	hypothetical protein
Rv1364c	None	1535682	1537644	1962	0.202345	sigma factor regulatory protein
Rv0693	None	792156	793332	1176	0.202381	mycofactocin radical SAM maturase MftC
Rv3452	cut4	3873451	3874132	681	0.202643	cutinase
Rv2704	None	3019457	3019886	429	0.202797	hypothetical protein
Rv2490a	None	2806322	2806529	207	0.202899	hypothetical protein
Rv0424c	None	510376	510652	276	0.202899	hypothetical protein
Rv2459	None	2760853	2762380	1527	0.203012	MFS-type transporter
Rv1568	bioA	1775391	1776705	1314	0.203196	adenosylmethionine--8-amino-7-oxononanoate aminotransferase BioA
Rv2775	None	3082908	3083370	462	0.203463	GCN5-like N-acetyltransferase
Rv3054c	None	3415434	3415989	555	0.203604	hypothetical protein
Rv3675	None	4116001	4116379	378	0.203704	membrane protein
Rv3024c	trmU	3382784	3383888	1104	0.203804	tRNA-specific 2-thiouridylase
Rv1743	pknE	1969003	1970704	1701	0.203998	serine/threonine-protein kinase PknE
Rv2133c	None	2393850	2394639	789	0.204056	hypothetical protein
Rv0544c	None	635934	636213	279	0.204301	transmembrane protein
Rv2789c	fadE21	3097705	3098938	1233	0.20438	acyl-CoA dehydrogenase FadE21
Rv2199c	None	2463232	2463652	420	0.204762	cytochrome c oxidase polypeptide 4
Rv3259	None	3639424	3639844	420	0.204762	hypothetical protein
Rv1006	None	1123713	1125417	1704	0.204812	hypothetical protein
Rv0811c	None	905233	906340	1107	0.205059	hypothetical protein
Rv1208	gpgS	1352143	1353118	975	0.205128	glucosyl-3-phosphoglycerate synthase
Rv2513	None	2830160	2830583	423	0.205674	hypothetical protein
Rv3542c	None	3981044	3981980	936	0.206197	hypothetical protein
Rv3253c	None	3632096	3633584	1488	0.206989	cationic amino acid transport integral membrane protein
Rv3851	None	4324682	4324967	285	0.207018	membrane protein
Rv3742c	None	4192849	4193245	396	0.207071	oxidoreductase
Rv0429c	def	517802	518396	594	0.207071	polypeptide deformylase
Rv0445c	sigK	533832	534396	564	0.207447	ECF RNA polymerase sigma factor SigK
Rv0919	None	1024683	1025184	501	0.207585	GCN5-like N-acetyltransferase
Rv1282c	oppC	1435267	1436143	876	0.207763	oligopeptide ABC transporter permease OppC
Rv3192	None	3559562	3560024	462	0.207792	hypothetical protein
Rv1892	None	2140164	2140476	312	0.208333	membrane protein
Rv1914c	None	2159920	2160328	408	0.208333	hypothetical protein
Rv3036c	TB22.2	3396457	3397141	684	0.209064	hypothetical protein
Rv3230c	None	3607111	3608254	1143	0.209099	stearoyl-CoA 9-desaturase electron transfer protein
Rv3701c	egtD	4143950	4144916	966	0.20911	histidine-specific methyltransferase EtgD
Rv2710	sigB	3022460	3023432	972	0.209877	RNA polymerase sigma factor SigB
Rv2386c	mbtI	2678652	2680005	1353	0.209904	salicylate synthase
Rv1695	ppnK	1918745	1919669	924	0.209957	inorganic polyphosphate/ATP-NAD kinase
Rv0601c	None	698523	698994	471	0.210191	two component sensor kinase HK2
Rv1263	amiB2	1410430	1411819	1389	0.210223	amidase AmiB
Rv0767c	None	860068	860710	642	0.21028	HTH-type transcriptional regulator
Rv1960c	parD1	2203973	2204225	252	0.210317	antitoxin ParD1
Rv1481	None	1671376	1672384	1008	0.210317	membrane protein
Rv1610	None	1809442	1810150	708	0.210452	membrane protein
Rv2695	None	3011915	3012623	708	0.210452	hypothetical protein
Rv1159A	None	1286283	1286568	285	0.210526	4a-hydroxytetrahydrobiopterin dehydratase
Rv3140	fadE23	3506789	3507995	1206	0.210614	acyl-CoA dehydrogenase FadE23
Rv1406	fmt	1582165	1583104	939	0.210863	methionyl-tRNA formyltransferase
Rv2659c	None	2979690	2980818	1128	0.210993	prophage integrase
Rv0652	rplL	748848	749241	393	0.211196	50S ribosomal protein L7/L12
Rv1322A	None	1485312	1485771	459	0.211329	hypothetical protein
Rv3615c	espC	4054811	4055123	312	0.211538	ESX-1 secretion-associated protein EspC
Rv1931c	None	2182459	2183239	780	0.211538	transcriptional regulator
Rv1444c	None	1623286	1623697	411	0.211679	hypothetical protein
Rv0533c	fabH	624472	625480	1008	0.212302	3-oxoacyl-ACP synthase III
Rv1302	rfe	1458294	1459509	1215	0.212346	decaprenyl-phosphate N-acetylglucosaminephosphotransferase
Rv1471	trxB1	1659369	1659741	372	0.212366	thioredoxin
Rv0733	adk	826121	826667	546	0.212454	adenylate kinase
Rv3127	None	3492146	3493181	1035	0.21256	hypothetical protein
Rv2486	echA14	2794349	2795120	771	0.212711	enoyl-CoA hydratase EchA14
Rv1603	hisA	1803293	1804031	738	0.212737	phosphoribosylformimino-5-aminoimidazole carboxamide isomerase
Rv2777c	None	3084484	3085555	1071	0.212885	hypothetical protein
Rv0896	gltA2	999471	1000767	1296	0.212963	citrate synthase 1
Rv0190	None	221870	222161	291	0.213058	hypothetical protein
Rv2515c	None	2831343	2832591	1248	0.213141	hypothetical protein
Rv0929	pstC2	1036027	1037002	975	0.213333	phosphate ABC transporter permease PstC
Rv1539	lspA	1742243	1742852	609	0.213465	lipoprotein signal peptidase
Rv2285	None	2557472	2558810	1338	0.213752	diacylglycerol acyltransferase
Rv3394c	None	3809441	3811025	1584	0.214015	hypothetical protein
Rv0432	sodC	519599	520322	723	0.214385	superoxide dismutase
Rv0712	None	808745	809645	900	0.214444	hypothetical protein
Rv3556c	fadA6	3995803	3996964	1161	0.21447	acetyl-CoA acetyltransferase FadA
Rv1427c	fadD12	1602320	1603928	1608	0.214552	acyl-CoA synthetase
Rv3149	nuoE	3514656	3515415	759	0.214756	NADH-quinone oxidoreductase subunit E
Rv2399c	cysT	2695795	2696647	852	0.214789	sulfate ABC transporter permease CysT
Rv1828	None	2073080	2073824	744	0.215054	HTH-type transcriptional regulator
Rv1531	None	1732472	1733039	567	0.215168	hypothetical protein
Rv2848c	cobB	3156147	3157521	1374	0.215429	cobyrinic acid A C-diamide synthase
Rv2222c	glnA2	2492401	2493742	1341	0.215511	glutamine synthetase
Rv1170	mshB	1300303	1301215	912	0.216009	1Dmyoinositol 2acetamido-2deoxy-alpha-Dglucopyranoside deacetylase
Rv2511	orn	2827156	2827804	648	0.216049	oligoribonuclease
Rv3226c	None	3602563	3603322	759	0.216074	hypothetical protein
Rv1379	pyrR	1552653	1553235	582	0.216495	pyrimidine operon regulatory protein/uracil phosphoribosyltransferase
Rv2390c	None	2683708	2684266	558	0.216846	hypothetical protein
Rv0254c	cobU	305824	306349	525	0.217143	cobinamide kinase/cobinamide phosphate guanylyltransferase
Rv2726c	dapF	3038930	3039800	870	0.217241	diaminopimelate epimerase
Rv1679	fadE16	1903298	1904420	1122	0.217469	acyl-CoA dehydrogenase FadE16
Rv0839	None	935576	936389	813	0.217712	hypothetical protein
Rv3604c	None	4046302	4047496	1194	0.217755	transmembrane protein
Rv3803c	fbpD	4264562	4265462	900	0.217778	MPT51/MPB51 antigen
Rv1169c	lipX	1299821	1300124	303	0.217822	lipase LipX
Rv2536	None	2860451	2861144	693	0.217893	transmembrane protein
Rv1044	None	1167052	1167676	624	0.217949	hypothetical protein
Rv3194c	None	3563263	3564286	1023	0.217986	hypothetical protein
Rv2388c	hemN	2682014	2683142	1128	0.218085	oxygen-independent coproporphyrinogen III oxidase
Rv1311	atpC	1467314	1467680	366	0.218579	ATP synthase subunit epsilon
Rv3247c	tmk	3627418	3628063	645	0.218605	thymidylate kinase
Rv2293c	None	2564291	2565032	741	0.218623	hypothetical protein
Rv2916c	ffh	3224707	3226285	1578	0.218631	signal recognition particle protein
Rv0351	grpE	421708	422416	708	0.218927	stress response protein GrpE
Rv0178	None	208937	209672	735	0.219048	Mce associated membrane protein
Rv1378c	None	1551227	1552655	1428	0.219188	hypothetical protein
Rv1305	atpE	1461044	1461290	246	0.219512	ATP synthase subunit C
Rv2898c	None	3207941	3208328	387	0.219638	hypothetical protein
Rv2525c	None	2849851	2850574	723	0.219917	hypothetical protein
Rv0470A	None	561853	562294	441	0.219955	hypothetical protein
Rv0153c	ptbB	181154	181985	831	0.220217	phosphotyrosine protein phosphatase
Rv3207c	None	3583800	3584658	858	0.22028	hypothetical protein
Rv2903c	lepB	3212969	3213854	885	0.220339	signal peptidase
Rv2210c	ilvE	2474863	2475970	1107	0.220416	branched-chain amino acid aminotransferase
Rv2420c	None	2717795	2718176	381	0.220472	hypothetical protein
Rv2977c	thiL	3332786	3333788	1002	0.220559	thiamine-monophosphate kinase
Rv1590	None	1791333	1791573	240	0.220833	hypothetical protein
Rv1398c	vapB10	1574509	1574767	258	0.22093	antitoxin VapB10
Rv1754c	None	1984978	1986670	1692	0.22104	hypothetical protein
Rv1418	lprH	1592638	1593325	687	0.221252	lipoprotein LprH
Rv2204c	None	2468930	2469287	357	0.221289	hypothetical protein
Rv0163	None	193116	193572	456	0.221491	hypothetical protein
Rv1729c	None	1954630	1955569	939	0.221512	S-adenosylmethionine-dependent methyltransferase
Rv3481c	None	3900492	3901182	690	0.221739	integral membrane protein
Rv0560c	None	650778	651504	726	0.221763	benzoquinone methyltransferase
Rv2125	None	2386292	2387171	879	0.221843	hypothetical protein
Rv2545	vapB18	2867782	2868061	279	0.222222	antitoxin VapB18
Rv2882c	frr	3191643	3192201	558	0.222222	ribosome recycling factor
Rv3300c	None	3685982	3686900	918	0.222222	hypothetical protein
Rv0162c	adhE1	191983	193135	1152	0.222222	zinc-type alcohol dehydrogenase subunit E
Rv0322	udgA	389259	390591	1332	0.222222	UDP-glucose 6-dehydrogenase UdgA
Rv1299	prfA	1455494	1456568	1074	0.222533	peptide chain release factor PrfA
Rv2680	None	2996104	2996737	633	0.222749	hypothetical protein
Rv1173	fbiC	1302930	1305501	2571	0.22287	FO synthase
Rv1283c	oppB	1436139	1437117	978	0.222904	oligopeptide ABC transporter permease OppB
Rv1926c	mpt63	2178956	2179436	480	0.222917	immunogenic protein Mpt63
Rv1570	bioD	1777858	1778539	681	0.223201	ATP-dependent dethiobiotin synthetase BioD
Rv2065	cobH	2322551	2323178	627	0.223285	precorrin-8X methylmutase
Rv1973	None	2217163	2217646	483	0.223602	Mce associated membrane protein
Rv1165	typA	1294167	1296054	1887	0.223635	GTP-binding translation elongation factor
Rv2364c	era	2645770	2646673	903	0.223699	GTPase Era
Rv2334	cysK1	2608795	2609728	933	0.224009	O-acetylserine sulfhydrylase
Rv3312c	None	3699403	3700330	927	0.22438	hypothetical protein
Rv0135c	None	162643	163249	606	0.224422	transcriptional regulator
Rv0250c	None	301734	302028	294	0.22449	hypothetical protein
Rv0622	None	715369	716317	948	0.224684	membrane protein
Rv3642c	None	4080570	4080765	195	0.225641	hypothetical protein
Rv1350	fabG2	1517490	1518234	744	0.225806	3-oxoacyl-ACP reductase FabG
Rv2154c	ftsW	2413347	2414922	1575	0.226032	lipid II flippase FtsW
Rv0440	groEL2	528607	530230	1623	0.226124	molecular chaperone GroEL
Rv1240	mdh	1383212	1384202	990	0.226263	malate dehydrogenase
Rv3587c	None	4028967	4029762	795	0.226415	membrane protein
Rv3269	None	3650233	3650515	282	0.22695	hypothetical protein
Rv3735	None	4186088	4186577	489	0.226994	hypothetical protein
Rv0653c	None	749233	749929	696	0.227011	transcriptional regulator
Rv1942c	mazF5	2194643	2194973	330	0.227273	toxin MazF5
Rv0371c	None	448039	448633	594	0.227273	hypothetical protein
Rv3865	espF	4341565	4341877	312	0.227564	ESX-1 secretion-associated protein EspF
Rv2963	None	3315235	3316456	1221	0.227682	integral membrane protein
Rv0357c	purA	435470	436769	1299	0.227868	adenylosuccinate synthetase
Rv3030	None	3389100	3389925	825	0.227879	S-adenosylmethionine-dependent methyltransferase
Rv0084	hycD	92327	93278	951	0.228181	formate hydrogenlyase HycD
Rv1049	None	1172385	1172832	447	0.228188	transcriptional repressor
Rv3548c	None	3987381	3988296	915	0.228415	short-chain type dehydrogenase/reductase
Rv1057	None	1179395	1180577	1182	0.228426	hypothetical protein
Rv3346c	None	3743197	3743455	258	0.228682	transmembrane protein
Rv2928	tesA	3242197	3242983	786	0.229008	thioesterase TesA
Rv0251c	hsp	302172	302652	480	0.229167	heat shock protein
Rv3278c	None	3660650	3661169	519	0.229287	transmembrane protein
Rv3071	None	3434463	3435573	1110	0.22973	hypothetical protein
Rv0659c	mazF2	754684	754993	309	0.229773	toxin MazF2
Rv0731c	None	823682	824639	957	0.229885	S-adenosylmethionine-dependent methyltransferase
Rv2682c	dxs1	2998051	2999968	1917	0.230047	1-deoxy-D-xylulose 5-phosphate synthase
Rv0826	None	919633	920689	1056	0.230114	hypothetical protein
Rv3324c	moaC3	3709714	3710248	534	0.230337	cyclic pyranopterin monophosphate synthase accessory protein
Rv2803	None	3111821	3112289	468	0.230769	hypothetical protein
Rv3055	None	3416080	3416695	615	0.230894	TetR family transcriptional regulator
Rv1059	None	1182390	1183455	1065	0.230986	hypothetical protein
Rv1314c	None	1469670	1470252	582	0.231959	cob(I)yrinic acid a c-diamide adenosyltransferase
Rv3028c	fixB	3387074	3388031	957	0.231975	electron transfer flavoprotein subunit alpha
Rv3519	None	3955549	3956260	711	0.232068	hypothetical protein
Rv2747	argA	3059261	3059786	525	0.232381	L-glutamate alpha-N-acetyltranferase
Rv2754c	thyX	3067192	3067945	753	0.232404	thymidylate synthase ThyX
Rv1984c	cfp21	2227907	2228561	654	0.232416	cutinase
Rv2954c	None	3306665	3307391	726	0.232782	hypothetical protein
Rv0225	None	268662	269817	1155	0.2329	hypothetical protein
Rv3307	deoD	3694053	3694860	807	0.232962	purine nucleoside phosphorylase
Rv3687c	rsfB	4129322	4129691	369	0.233062	anti-anti-sigma factor RsfB
Rv1747	None	1973629	1976227	2598	0.233256	ABC transporter ATP-binding protein/permease
Rv0804	None	898080	898710	630	0.233333	hypothetical protein
Rv1017c	prsA	1135500	1136481	981	0.233435	ribose-phosphate pyrophosphokinase
Rv2200c	ctaC	2463659	2464751	1092	0.233516	cytochrome C oxidase subunit II
Rv0592	mce2D	690500	692027	1527	0.233792	Mce family protein Mce2D
Rv2772c	None	3081118	3081592	474	0.234177	transmembrane protein
Rv3366	spoU	3777736	3778201	465	0.234409	tRNA/rRNA methylase SpoU
Rv0664	vapB8	758531	758804	273	0.234432	antitoxin VapB8
Rv0183	None	214087	214927	840	0.234524	lysophospholipase
Rv3520c	None	3956324	3957368	1044	0.234674	coenzyme F420-dependent oxidoreductase
Rv2018	None	2265279	2265999	720	0.234722	hypothetical protein
Rv1645c	None	1854398	1855454	1056	0.234848	hypothetical protein
Rv1988	erm(37)	2231679	2232219	540	0.235185	23S rRNA (adenine(2058)-N(6))-methyltransferase Erm(37)
Rv1092c	coaA	1219247	1220186	939	0.235357	pantothenate kinase
Rv1045	None	1167672	1168554	882	0.235828	hypothetical protein
Rv2150c	ftsZ	2408384	2409524	1140	0.235965	cell division protein FtsZ
Rv1898	None	2144939	2145248	309	0.236246	hypothetical protein
Rv1391	dfp	1565440	1566697	1257	0.236277	bifunctional phosphopantothenoylcysteine decarboxylase
Rv2232	ptkA	2506277	2507153	876	0.236301	protein tyrosine kinase transcriptional regulator PtkA
Rv3405c	None	3824701	3825268	567	0.236332	HTH-type transcriptional regulator
Rv1100	None	1228682	1229384	702	0.236467	hypothetical protein
Rv2872	vapC43	3183381	3183825	444	0.236486	ribonuclease VapC43
Rv2746c	pgsA3	3058601	3059231	630	0.236508	CDP-diacylglycerol--glycerol-3-phosphate 3-phosphatidyltransferase
Rv2972c	None	3327022	3327736	714	0.236695	hypothetical protein
Rv2980	None	3335959	3336505	546	0.238095	hypothetical protein
Rv2900c	fdhF	3209405	3211745	2340	0.238462	formate dehydrogenase subunit alpha FdhF
Rv0670	end	769791	770550	759	0.238472	endonuclease IV
Rv0706	rplV	803688	804282	594	0.239057	50S ribosomal protein L22
Rv1432	None	1609848	1611270	1422	0.2391	dehydrogenase
Rv2656c	None	2978659	2979052	393	0.239186	prophage protein
Rv2104c	vapB37	2364526	2364781	255	0.239216	antitoxin VapB37
Rv1483	fabG1	1673439	1674183	744	0.239247	3-oxoacyl-ACP reductase FabG
Rv0809	purM	903724	904819	1095	0.239269	phosphoribosylformylglycinamidine cyclo-ligase PurM
Rv2201	asnB	2464996	2466955	1959	0.239408	asparagine synthetase
Rv2625c	None	2951321	2952503	1182	0.239425	zinc metalloprotease Rip3
Rv2237	None	2509488	2510256	768	0.239583	hypothetical protein
Rv2475c	None	2776974	2777391	417	0.239808	hypothetical protein
Rv1171	None	1301306	1301747	441	0.240363	hypothetical protein
Rv1616	None	1815682	1816081	399	0.240602	hypothetical protein
Rv2645	None	2970122	2970554	432	0.240741	hypothetical protein
Rv1919c	None	2171060	2171525	465	0.24086	hypothetical protein
Rv2862A	vapB23	3174746	3174995	249	0.240964	antitoxin VapB23
Rv1602	hisH	1802663	1803284	621	0.241546	imidazole glycerol phosphate synthase subunit HisH
Rv0559c	None	650406	650745	339	0.241888	hypothetical protein
Rv1959c	parE1	2203680	2203977	297	0.242424	toxin ParE1
Rv0323c	None	390579	391251	672	0.24256	hypothetical protein
Rv1990c	None	2233295	2233637	342	0.24269	transcriptional regulator
Rv2530c	vapC39	2854266	2854686	420	0.242857	ribonuclease VapC39
Rv1648	None	1857730	1858537	807	0.242875	transmembrane protein
Rv0611c	None	705960	706182	222	0.243243	hypothetical protein
Rv1574	None	1779929	1780241	312	0.24359	phage protein
Rv1414	None	1589890	1590292	402	0.243781	hypothetical protein
Rv0306	None	375913	376585	672	0.244048	oxidoreductase
Rv1141c	echA11	1268202	1269009	807	0.244114	enoyl-CoA hydratase EchA11
Rv1565c	None	1771639	1773829	2190	0.244749	acyltransferase
Rv0677c	mmpS5	778476	778905	429	0.244755	membrane protein MmpS5
Rv2044c	None	2289281	2289599	318	0.245283	hypothetical protein
Rv2985	mutT1	3342164	3343118	954	0.245283	8-oxo-dGTP diphosphatase
Rv1470	trxA	1658979	1659354	375	0.245333	thioredoxin TrxA
Rv0718	rpsH	812975	813374	399	0.245614	30S ribosomal protein S8
Rv2093c	tatC	2352102	2353029	927	0.245955	Sec-independent protein translocase transmembrane protein TatC
Rv3498c	mce4B	3916945	3917998	1053	0.245964	Mce family protein Mce4B
Rv1592c	None	1792399	1793740	1341	0.246085	hypothetical protein
Rv2325c	None	2597008	2597857	849	0.246172	hypothetical protein
Rv2192c	trpD	2455630	2456743	1113	0.24708	anthranilate phosphoribosyltransferase
Rv3395A	None	3811718	3812345	627	0.247209	membrane protein
Rv1493	mutB	1684004	1686257	2253	0.247226	methylmalonyl-CoA mutase large subunit
Rv1095	phoH2	1222996	1224298	1302	0.247312	phosphate starvation-inducible protein PsiH
Rv1506c	None	1695942	1696443	501	0.247505	hypothetical protein
Rv1073	None	1197230	1198082	852	0.247653	hypothetical protein
Rv1656	argF	1869921	1870845	924	0.247835	ornithine carbamoyltransferase
Rv1585c	None	1786583	1787099	516	0.248062	phage protein
Rv1205	None	1348718	1349282	564	0.248227	hypothetical protein
Rv0646c	lipG	740233	741139	906	0.248344	lipase/esterase LipG
Rv0115a	None	139955	140144	189	0.248677	hypothetical protein
Rv2722	None	3034634	3034883	249	0.248996	hypothetical protein
Rv1143	mcr	1270061	1271144	1083	0.249307	alpha-methylacyl-CoA racemase
Rv2776c	None	3083373	3084303	930	0.249462	oxidoreductase
Rv2311	None	2583883	2584408	525	0.249524	hypothetical protein
Rv1123c	bpoB	1246143	1247052	909	0.249725	peroxidase BpoB
Rv3152	nuoH	3519281	3520514	1233	0.249797	NADH-quinone oxidoreductase subunit H
Rv0854	None	951182	951626	444	0.25	hypothetical protein
Rv3469c	mhpE	3886072	3887083	1011	0.250247	4-hydroxy-2-oxovalerate aldolase MhpE
Rv2470	glbO	2773177	2773564	387	0.250646	hemoglobin GlbO
Rv0157	pntB	185051	186479	1428	0.2507	NAD(P) transhydrogenase subunit beta PntB
Rv2017	None	2263997	2265038	1041	0.25072	transcriptional regulator
Rv2636	None	2962712	2963390	678	0.250737	O-phosphotransferase
Rv2744c	35kd_ag	3057250	3058063	813	0.250923	hypothetical protein
Rv1345	mbtM	1509280	1510846	1566	0.250958	long-chain-fatty-acid--ACP ligase MbtM
Rv1437	pgk	1614328	1615567	1239	0.251009	phosphoglycerate kinase
Rv2589	gabT	2916359	2917709	1350	0.251111	4-aminobutyrate aminotransferase
Rv1216c	None	1359471	1360146	675	0.251852	integral membrane protein
Rv1151c	None	1278903	1279617	714	0.252101	NAD-dependent protein deacylase
Rv0707	rpsC	804281	805106	825	0.252121	30S ribosomal protein S3
Rv1167c	None	1298086	1298692	606	0.252475	transcriptional regulator
Rv1038c	esxJ	1160854	1161151	297	0.252525	ESAT-6 like protein EsxJ
Rv3189	None	3554641	3555262	621	0.252818	hypothetical protein
Rv2811	None	3116138	3116747	609	0.252874	hypothetical protein
Rv1337	None	1504355	1505078	723	0.253112	integral membrane protein
Rv2929	None	3242969	3243281	312	0.253205	hypothetical protein
Rv0730	None	822865	823594	729	0.253772	GCN5-like N-acetyltransferase
Rv1871c	None	2121494	2121884	390	0.253846	hypothetical protein
Rv2784c	lppU	3092950	3093466	516	0.253876	lipoprotein LppU
Rv3038c	None	3398424	3399408	984	0.254065	hypothetical protein
Rv3027c	None	3386073	3386919	846	0.254137	GCN5-like N-acetyltransferase
Rv3255c	manA	3635040	3636267	1227	0.254279	mannose-6-phosphate isomerase
Rv2847c	cysG	3154653	3155871	1218	0.254516	uroporphyrin-III C-methyltransferase/precorrin-2oxidase/ferrochelatase
Rv0737	None	829206	829704	498	0.25502	transcriptional regulator
Rv3267	None	3647884	3649381	1497	0.255177	hypothetical protein
Rv1666c	cyp139	1892269	1893562	1293	0.25522	cytochrome P450 Cyp139
Rv1598c	None	1799072	1799483	411	0.255474	hypothetical protein
Rv2970c	lipN	3324572	3325703	1131	0.255526	lipase/esterase LipN
Rv2859c	None	3170719	3171646	927	0.255663	glutamine amidotransferase
Rv3103c	None	3471412	3471850	438	0.255708	hypothetical protein
Rv0607	None	702812	703199	387	0.255814	hypothetical protein
Rv0975c	fadE13	1087347	1088496	1149	0.255875	acyl-CoA dehydrogenase FadE13
Rv3270	ctpC	3650525	3652682	2157	0.255911	manganese/zinc-exporting P-type ATPase
Rv0522	gabP	613037	614342	1305	0.255939	GABA permease GabP
Rv2287	yjcE	2559702	2561331	1629	0.256599	Na(+)/H(+) transporter
Rv0561c	None	651528	652755	1227	0.256724	oxidoreductase
Rv1879	None	2129376	2130513	1137	0.256816	hypothetical protein
Rv2974c	None	3329948	3331361	1413	0.2569	hypothetical protein
Rv2274A	mazE8	2546838	2547087	249	0.257028	antitoxin MazE8
Rv2416c	eis	2714123	2715332	1209	0.257237	enhanced intracellular survival protein
Rv3438	None	3857396	3858239	843	0.257414	hypothetical protein
Rv2085	None	2343026	2343332	306	0.25817	hypothetical protein
Rv2602	vapC41	2930343	2930784	441	0.258503	ribonuclease VapC41
Rv0055	rpsR1	59121	59376	255	0.258824	30S ribosomal protein S18
Rv2115c	mpa	2374460	2376290	1830	0.259016	proteasome-associated ATPase
Rv3672c	None	4113520	4114342	822	0.259124	hypothetical protein
Rv2733c	None	3044985	3046524	1539	0.259259	(dimethylallyl)adenosine tRNA methylthiotransferase
Rv2468c	None	2771643	2772147	504	0.259921	hypothetical protein
Rv0819	mshD	911735	912683	948	0.260549	mycothiol acetyltransferase
Rv3008	None	3366643	3367267	624	0.261218	hypothetical protein
Rv0759c	None	853824	854157	333	0.261261	hypothetical protein
Rv2056c	rpsN2	2314353	2314659	306	0.261438	30S ribosomal protein S14
Rv1259	udgB	1407338	1408238	900	0.262222	uracil DNA glycosylase
Rv3232c	ppk2	3608869	3609757	888	0.262387	polyphosphate kinase
Rv1323	fadA4	1485861	1487031	1170	0.262393	acetyl-CoA acetyltransferase
Rv1474c	None	1662640	1663204	564	0.262411	transcriptional regulator
Rv2534c	efp	2858726	2859290	564	0.262411	elongation factor P
Rv0553	menC	644489	645470	981	0.262997	muconate cycloisomerase
Rv3016	lpqA	3375757	3376387	630	0.263492	lipoprotein LpqA
Rv0421c	None	507131	507761	630	0.263492	hypothetical protein
Rv3182	None	3550373	3550718	345	0.263768	hypothetical protein
Rv3075c	None	3438049	3438973	924	0.264069	hypothetical protein
Rv1940	ribA1	2192605	2193667	1062	0.264595	riboflavin biosynthesis protein RibA
Rv3569c	hsaD	4010195	4011071	876	0.26484	4,9-DHSA hydrolase
Rv1562c	treZ	1765399	1767142	1743	0.26506	malto-oligosyltrehalose trehalohydrolase
Rv3205c	None	3581626	3582505	879	0.265074	hypothetical protein
Rv2170	None	2432234	2432855	621	0.2657	GCN5-like N-acetyltransferase
Rv3641c	fic	4079924	4080560	636	0.265723	cell filamentation protein Fic
Rv3471c	None	3888807	3889341	534	0.265918	hypothetical protein
Rv0963c	None	1075296	1076097	801	0.265918	hypothetical protein
Rv0052	None	57409	57973	564	0.265957	hypothetical protein
Rv0477	None	566775	567222	447	0.266219	hypothetical protein
Rv1119c	None	1242863	1243013	150	0.266667	hypothetical protein
Rv1643	rplT	1853183	1853573	390	0.266667	50S ribosomal protein L20
Rv0956	purN	1067560	1068208	648	0.266975	phosphoribosylglycinamide formyltransferase PurN
Rv0632c	echA3	728582	729278	696	0.267241	enoyl-CoA hydratase EchA3
Rv0924c	mntH	1030577	1031864	1287	0.267288	divalent metal cation transporter MntH
Rv3049c	None	3409508	3411083	1575	0.267302	monooxygenase
Rv2750	None	3062815	3063634	819	0.267399	dehydrogenase
Rv1734c	None	1960773	1961016	243	0.26749	hypothetical protein
Rv0494	None	584694	585423	729	0.26749	HTH-type transcriptional regulator
Rv2845c	proS	3151201	3152950	1749	0.267581	proline--tRNA ligase
Rv2926c	None	3240547	3241171	624	0.267628	hypothetical protein
Rv0203	None	241513	241924	411	0.26764	hypothetical protein
Rv1794	None	2031065	2031968	903	0.267996	hypothetical protein
Rv1703c	None	1929130	1929880	750	0.268	methyltransferase
Rv0503c	cmaA2	593870	594779	909	0.268427	cyclopropane mycolic acid synthase
Rv2357c	glyS	2639672	2641064	1392	0.268678	glycine--tRNA ligase
Rv1043c	None	1165780	1166806	1026	0.269006	hypothetical protein
Rv2742c	None	3055514	3056348	834	0.269784	hypothetical protein
Rv0528	None	618304	619894	1590	0.269811	transmembrane protein
Rv2574	None	2898805	2899309	504	0.269841	hypothetical protein
Rv3032	None	3391533	3392778	1245	0.26988	glycogen synthase
Rv2620c	None	2947461	2947887	426	0.269953	transmembrane protein
Rv3285	accA3	3666356	3668159	1803	0.270105	protein acetyl-/propionyl-CoA carboxylase subunit alpha AccA
Rv1297	rho	1453203	1455012	1809	0.270315	transcription termination factor Rho
Rv2725c	hflX	3037426	3038914	1488	0.270833	GTP-binding protein HflX
Rv2389c	rpfD	2683247	2683712	465	0.270968	resuscitation-promoting factor RpfD
Rv3360	None	3772650	3773019	369	0.271003	hypothetical protein
Rv1941	None	2193663	2194434	771	0.271077	short-chain type dehydrogenase/reductase
Rv2313c	None	2585051	2585906	855	0.271345	hypothetical protein
Rv0732	secY	824799	826125	1326	0.271493	preprotein translocase SecY
Rv3397c	phyA	3814089	3814998	909	0.271727	phytoene synthase
Rv2550c	vapB20	2870118	2870364	246	0.272358	antitoxin VapB20
Rv0481c	None	569987	570512	525	0.272381	hypothetical protein
Rv1072	None	1196278	1197115	837	0.272401	transmembrane protein
Rv2730	None	3042541	3043018	477	0.272537	hypothetical protein
Rv1435c	None	1612341	1612950	609	0.272578	hypothetical protein
Rv3665c	dppB	4104530	4105457	927	0.272923	dipeptide ABC transporter permease DppB
Rv3483c	None	3902149	3902812	663	0.273002	hypothetical protein
Rv2011c	None	2258853	2259285	432	0.273148	hypothetical protein
Rv2387	None	2680764	2682018	1254	0.273525	hypothetical protein
Rv2988c	leuC	3344653	3346075	1422	0.273558	3-isopropylmalate dehydratase large subunit
Rv3592	None	4034056	4034374	318	0.273585	heme-degrading monooxygenase
Rv0531	None	622328	622646	318	0.273585	membrane protein
Rv2600	None	2927989	2928391	402	0.273632	integral membrane protein
Rv0634B	rpmG2	731711	731879	168	0.27381	50S ribosomal protein L33
Rv2762c	None	3072636	3073056	420	0.27381	hypothetical protein
Rv1478	None	1668418	1669144	726	0.274105	peptidoglycan endopeptidase RipB
Rv0449c	None	537228	538548	1320	0.274242	hypothetical protein
Rv0253	nirD	305452	305809	357	0.27451	nitrite reductase small subunit NirD
Rv2826c	None	3133708	3134593	885	0.274576	hypothetical protein
Rv0901	arfC	1003956	1004484	528	0.274621	membrane protein
Rv3510c	None	3938420	3939257	837	0.274791	hypothetical protein
Rv1599	hisD	1799582	1800899	1317	0.274867	histidinol dehydrogenase
Rv3768	None	4214069	4214429	360	0.275	hypothetical protein
Rv0196	None	231646	232231	585	0.275214	HTH-type transcriptional regulator
Rv0645c	mmaA1	739326	740187	861	0.275261	mycolic acid methyltransferase MmaA1
Rv2120c	None	2379244	2379727	483	0.275362	integral membrane protein
Rv2428	ahpC	2726192	2726780	588	0.27551	alkyl hydroperoxide reductase subunit AhpC
Rv0962c	lprP	1074439	1075114	675	0.275556	lipoprotein LprP
Rv0243	fadA2	292170	293493	1323	0.275888	acetyl-CoA acetyltransferase FadA
Rv1693	None	1917755	1917932	177	0.276836	hypothetical protein
Rv3014c	ligA	3372544	3374620	2076	0.276975	DNA ligase A
Rv2895c	viuB	3204380	3205232	852	0.276995	mycobactin utilization protein ViuB
Rv2919c	glnB	3230737	3231076	339	0.277286	nitrogen regulatory protein P-II
Rv2324	None	2596333	2596780	447	0.277405	AsnC family transcriptional regulator
Rv2760c	vapB42	3071266	3071536	270	0.277778	antitoxin VapB42
Rv1134	None	1261921	1262158	237	0.278481	hypothetical protein
Rv1133c	metE	1259066	1261346	2280	0.278509	5-methyltetrahydropteroyltriglutamate-homocysteine methyltransferase
Rv1511	gmdA	1703073	1704096	1023	0.278592	GDP-D-mannose dehydratase GmdA
Rv2045c	lipT	2289684	2291220	1536	0.278646	carboxylesterase LipT
Rv2156c	murX	2416395	2417475	1080	0.278704	phospho-N-acetylmuramoyl- pentappeptidetransferase
Rv3076	None	3439071	3439548	477	0.278826	hypothetical protein
Rv0056	rplI	59408	59867	459	0.278867	50S ribosomal protein L9
Rv0895	None	997781	999299	1518	0.279974	diacyglycerol O-acyltransferase
Rv1680	None	1904428	1905253	825	0.28	hypothetical protein
Rv0849	None	946055	947315	1260	0.280159	MFS-type transporter
Rv3749c	None	4197627	4198137	510	0.280392	hypothetical protein
Rv3001c	ilvC	3359584	3360586	1002	0.280439	ketol-acid reductoisomerase
Rv2526	vapB17	2851090	2851318	228	0.280702	antitoxin VapB17
Rv0951	sucC	1061963	1063127	1164	0.280928	succinyl-CoA ligase subunit beta
Rv3214	gpm2	3591645	3592257	612	0.281046	phosphoglycerate mutase
Rv2606c	snzP	2933170	2934070	900	0.281111	pyridoxine biosynthesis protein
Rv3890c	esxC	4373725	4374013	288	0.28125	ESAT-6 like protein EsxC
Rv2499c	None	2813172	2813730	558	0.281362	oxidase regulatory-like protein
Rv1489A	None	1678941	1679172	231	0.281385	hypothetical protein
Rv2785c	rpsO	3093478	3093748	270	0.281481	30S ribosomal protein S15
Rv2999	lppY	3357601	3358567	966	0.281573	lipoprotein LppY
Rv0997a	None	1113860	1114112	252	0.281746	hypothetical protein
Rv2436	rbsK	2733229	2734144	915	0.281967	ribokinase RbsK
Rv0367c	None	444843	445233	390	0.282051	hypothetical protein
Rv3262	fbiB	3641534	3642881	1347	0.282108	coenzyme F420:L-glutamate ligase
Rv0488	None	577663	578269	606	0.282178	amino acid transporter
Rv2619c	None	2947095	2947449	354	0.282486	hypothetical protein
Rv2822c	None	3128972	3129347	375	0.282667	CRISPR type III-associated protein Csm2
Rv0702	rplD	801461	802133	672	0.282738	50S ribosomal protein L4
Rv0596c	vapB4	695227	695485	258	0.282946	antitoxin VapB4
Rv3168	None	3536101	3537238	1137	0.283201	aminoglycoside phosphotransferase
Rv2753c	dapA	3066221	3067124	903	0.283499	4-hydroxy-tetrahydrodipicolinate synthase
Rv2969c	None	3323708	3324476	768	0.283854	hypothetical protein
Rv0395	None	474939	475344	405	0.283951	hypothetical protein
Rv3546	fadA5	3985556	3986732	1176	0.284014	acetyl-CoA acetyltransferase FadA
Rv1252c	lprE	1399295	1399904	609	0.284072	lipoprotein LprE
Rv1621c	cydD	1821689	1823273	1584	0.284091	cytochrome biosyntheisis ABC transporter ATP-binding protein
Rv1212c	glgA	1354497	1355661	1164	0.284364	capsular glucan synthase
Rv2320c	rocE	2592722	2594153	1431	0.284416	cationic amino acid transporter permease RocE
Rv0660c	mazE2	754979	755225	246	0.284553	antitoxin MazE2
Rv3032A	None	3392811	3393201	390	0.284615	hypothetical protein
Rv3412	None	3831725	3832136	411	0.284672	hypothetical protein
Rv3123	None	3488568	3489063	495	0.284848	hypothetical protein
Rv0054	ssb	58585	59080	495	0.284848	single-strand DNA-binding protein
Rv0204c	None	241975	243214	1239	0.284907	transmembrane protein
Rv1991A	mazE6	2234642	2234891	249	0.285141	antitoxin MazE6
Rv1065	None	1187434	1188001	567	0.285714	hypothetical protein
Rv3010c	pfkA	3368822	3369854	1032	0.285853	6-phosphofructokinase
Rv0738	None	830061	830610	549	0.285974	hypothetical protein
Rv3276c	purK	3658634	3659924	1290	0.286047	5-(carboxyamino)imidazole ribonucleotide synthase
Rv3907c	pcnA	4391630	4393073	1443	0.286209	poly(A) polymerase PcnA
Rv0103c	ctpB	119914	122173	2259	0.28641	cation-transporter P-type ATPase B
Rv1096	None	1224384	1225260	876	0.28653	glycosyl hydrolase
Rv1496	None	1686883	1687888	1005	0.286567	transport system kinase
Rv1855c	None	2103183	2104107	924	0.286797	oxidoreductase
Rv2111c	pup	2370597	2370792	195	0.287179	ubiquitin-like protein Pup
Rv0722	rpmD	814992	815190	198	0.287879	50S ribosomal protein L30
Rv2341	lppQ	2619596	2620016	420	0.288095	lipoprotein LppQ
Rv3601c	panD	4043861	4044281	420	0.288095	aspartate 1-decarboxylase
Rv3268	None	3649419	3650109	690	0.288406	hypothetical protein
Rv3215	entC	3592253	3593372	1119	0.288651	isochorismate synthase
Rv1225c	None	1367890	1368721	831	0.288809	hypothetical protein
Rv0525	None	616222	616831	609	0.288998	hypothetical protein
Rv0047c	None	51184	51727	543	0.289134	hypothetical protein
Rv1854c	ndh	2101650	2103042	1392	0.289511	NADH dehydrogenase
Rv1798	eccA5	2036699	2038532	1833	0.289689	ESX-5 type VII secretion system protein EccA
Rv3287c	rsbW	3668950	3669388	438	0.289954	anti-sigma factor RsbW
Rv1885c	None	2134272	2134872	600	0.29	chorismate mutase
Rv2203	None	2468230	2468923	693	0.290043	membrane protein
Rv3286c	sigF	3668168	3668954	786	0.290076	RNA polymerase sigma factor SigF
Rv1336	cysM	1503393	1504365	972	0.290123	O-phosphoserine sulfhydrylase
Rv2583c	relA	2907825	2910198	2373	0.29035	bifunctional (p)ppGpp synthase/hydrolase RelA
Rv1456c	None	1641492	1642425	933	0.290461	antibiotic ABC transporter permease
Rv1724c	None	1950631	1951051	420	0.290476	hypothetical protein
Rv2793c	truB	3102363	3103260	897	0.29097	tRNA pseudouridine synthase B
Rv2527	vapC17	2851314	2851716	402	0.291045	ribonuclease VapC17
Rv1778c	None	2012080	2012530	450	0.291111	hypothetical protein
Rv1529	fadD24	1729501	1731256	1755	0.291168	fatty-acid--CoA ligase FadD24
Rv0105c	rpmB1	123979	124264	285	0.291228	50S ribosomal protein L28
Rv3073c	None	3436328	3436685	357	0.291317	hypothetical protein
Rv2590	fadD9	2917870	2921377	3507	0.291417	fatty-acid--CoA ligase FadD9
Rv1620c	cydC	1819962	1821693	1731	0.291739	cytochrome biosyntheisis ABC transporter ATP-binding protein
Rv3218	None	3594467	3595433	966	0.291925	hypothetical protein
Rv3107c	agpS	3475377	3476961	1584	0.292298	alkyldihydroxyacetonephosphate synthase
Rv2821c	None	3128252	3128963	711	0.292546	CRISPR type III-associated RAMP protein Csm3
Rv3732	None	4182933	4183992	1059	0.292729	hypothetical protein
Rv1120c	None	1243009	1243504	495	0.292929	hypothetical protein
Rv1234	None	1376975	1377503	528	0.293561	transmembrane protein
Rv1509	None	1700211	1701093	882	0.293651	hypothetical protein
Rv2046	lppI	2291268	2291925	657	0.29376	lipoprotein LppI
Rv1280c	oppA	1431664	1433440	1776	0.293919	oligopeptide ABC transporter substrate-binding lipoprotein OppA
Rv0689c	None	789156	789411	255	0.294118	hypothetical protein
Rv0176	None	207451	208420	969	0.294118	Mce associated transmembrane protein
Rv0200	None	237205	237895	690	0.294203	transmembrane protein
Rv1611	trpC	1810239	1811058	819	0.294261	indole-3-glycerol phosphate synthase
Rv2865	relF	3177536	3177818	282	0.294326	antitoxin RelF
Rv2909c	rpsP	3217154	3217643	489	0.294479	30S ribosomal protein S16
Rv2041c	None	2286526	2287846	1320	0.294697	sugar ABC transporter substrate-binding lipoprotein
Rv0527	ccdA	617492	618272	780	0.294872	cytochrome C-type biogenesis protein CcdA
Rv2220	glnA1	2487614	2489051	1437	0.295059	glutamine synthetase
Rv0810c	None	904904	905087	183	0.295082	hypothetical protein
Rv0470c	pcaA	560847	561711	864	0.295139	cyclopropane mycolic acid synthase
Rv2924c	fpg	3238600	3239470	870	0.295402	formamidopyrimidine-DNA glycosylase
Rv3104c	None	3471851	3472778	927	0.295577	transmembrane protein
Rv1269c	None	1418578	1418953	375	0.296	hypothetical protein
Rv0346c	ansP2	415501	416965	1464	0.296448	L-asparagine permease
Rv2937	drrB	3273205	3274075	870	0.296552	daunorubicin ABC transporter permease DrrB
Rv2840c	None	3147958	3148258	300	0.296667	hypothetical protein
Rv0343	iniC	412756	414238	1482	0.296896	iIsoniazid inductible protein IniC
Rv3292	None	3672327	3673575	1248	0.297276	hypothetical protein
Rv0300	vapB2	363825	364047	222	0.297297	antitoxin VapB2
Rv1875	None	2124380	2124824	444	0.297297	hypothetical protein
Rv1063c	None	1185740	1186823	1083	0.297322	NTE family protein
Rv3393	iunH	3808460	3809387	927	0.297735	nucleoside hydrolase
Rv3847	None	4321537	4322071	534	0.297753	hypothetical protein
Rv0268c	None	322763	323273	510	0.298039	hypothetical protein
Rv0813c	None	907337	908018	681	0.298091	hypothetical protein
Rv2272	None	2545736	2546105	369	0.298103	transmembrane protein
Rv2171	lppM	2432950	2433634	684	0.298246	lipoprotein LppM
Rv1822	pgsA2	2069079	2069709	630	0.298413	CDP-diacylglycerol--glycerol-3-phosphate 3-phosphatidyltransferase
Rv1544	None	1746093	1746897	804	0.298507	ketoacyl reductase
Rv1340	rphA	1506754	1507534	780	0.298718	ribonuclease PH
Rv3457c	rpoA	3877463	3878507	1044	0.298851	DNA-directed RNA polymerase subunit alpha
Rv2053c	fxsA	2312521	2313049	528	0.299242	transmembrane protein FxsA
Rv2448c	valS	2747594	2750225	2631	0.299506	valine--tRNA ligase
Rv1605	hisF	1804852	1805656	804	0.299751	imidazole glycerol phosphate synthase subunit HisF
Rv2614c	thrS	2941188	2943267	2079	0.300144	threonine--tRNA ligase
Rv3237c	None	3613120	3613603	483	0.300207	hypothetical protein
Rv3330	dacB1	3715776	3716994	1218	0.300493	penicillin-binding protein DacB
Rv1635c	None	1840571	1842242	1671	0.301017	mannosyltransferase
Rv0126	treS	152323	154129	1806	0.301218	trehalose synthase/amylase TreS
Rv0675	echA5	774782	775574	792	0.301768	enoyl-CoA hydratase EchA5
Rv2808	None	3115045	3115303	258	0.302326	hypothetical protein
Rv0259c	None	310773	311517	744	0.302419	hypothetical protein
Rv0979c	None	1094669	1094864	195	0.302564	hypothetical protein
Rv2705c	None	3019813	3020203	390	0.302564	hypothetical protein
Rv1147	None	1274899	1275550	651	0.302611	hypothetical protein
Rv3670	ephE	4111345	4112329	984	0.302846	epoxide hydrolase EphE
Rv3813c	None	4278393	4279215	822	0.30292	hypothetical protein
Rv3000	None	3358611	3359271	660	0.30303	transmembrane protein
Rv2907c	rimM	3216360	3216891	531	0.303202	16S rRNA processing protein RimM
Rv3789	None	4235373	4235739	366	0.303279	GtrA family protein
Rv1390	rpoZ	1565092	1565425	333	0.303303	DNA-directed RNA polymerase subunit omega
Rv1402	priA	1577612	1579580	1968	0.303354	primosomal protein N'
Rv3566A	None	4008166	4008433	267	0.303371	hypothetical protein
Rv2778c	None	3085712	3086183	471	0.303609	hypothetical protein
Rv3066	None	3430706	3431315	609	0.303777	DeoR family transcriptional regulator
Rv2413c	None	2710350	2711301	951	0.303891	hypothetical protein
Rv2816c	None	3123624	3123966	342	0.304094	CRISPR-associated endoribonuclease Cas2
Rv1626	None	1828179	1828797	618	0.304207	two-component system transcriptional regulator
Rv0840c	pip	936456	937317	861	0.304297	proline iminopeptidase
Rv3517	None	3953430	3954270	840	0.304762	hypothetical protein
Rv3505	fadE27	3923697	3924819	1122	0.304813	acyl-CoA dehydrogenase FadE27
Rv2121c	hisG	2379805	2380660	855	0.305263	ATP phosphoribosyltransferase
Rv3858c	gltD	4330038	4331505	1467	0.305385	glutamate synthase small subunit
Rv3828c	None	4302785	4303397	612	0.305556	resolvase
Rv1153c	omt	1279997	1280846	849	0.306243	O-methyltransferase
Rv3146	nuoB	3512076	3512631	555	0.306306	NADH-quinone oxidoreductase subunit B
Rv3323c	moaX	3709048	3709714	666	0.306306	MoaD-MoaE fusion protein MoaX
Rv2734	None	3046820	3047675	855	0.306433	hypothetical protein
Rv1861	None	2109164	2109470	306	0.30719	transmembrane protein
Rv2027c	dosT	2272786	2274508	1722	0.307201	two component sensor histidine kinase DosT
Rv2407	None	2704696	2705518	822	0.307786	ribonuclease Z
Rv0687	None	787098	787926	828	0.307971	NAD-dependent oxidoreductase
Rv1709	scpA	1937312	1938149	837	0.308244	segregation and condensation protein ScpA
Rv1869c	None	2119459	2120695	1236	0.308252	reductase
Rv3755c	None	4201288	4201888	600	0.308333	hypothetical protein
Rv3120	None	3485571	3486174	603	0.308458	hypothetical protein
Rv1079	metB	1204066	1205233	1167	0.308483	cystathionine gamma-synthase
Rv2601	speE	2928387	2929959	1572	0.308524	spermidine synthase
Rv0078	None	86527	87133	606	0.308581	transcriptional regulator
Rv2004c	None	2249477	2250974	1497	0.308617	hypothetical protein
Rv3295	None	3676065	3676731	666	0.309309	TetR family transcriptional regulator
Rv0894	None	996523	997705	1182	0.309645	transcriptional regulator
Rv1233c	None	1376229	1376826	597	0.309883	hypothetical protein
Rv2412	rpsT	2710074	2710335	261	0.310345	30S ribosomal protein S20
Rv1014c	pth	1133332	1133908	576	0.310764	peptidyl-tRNA hydrolase
Rv2720	lexA	3031787	3032498	711	0.31083	repressor LexA
Rv0861c	ercc3	958522	960151	1629	0.311234	DNA helicase Ercc3
Rv0148	None	174832	175693	861	0.311266	short-chain type dehydrogenase/reductase
Rv2713	sthA	3025440	3026847	1407	0.311301	pyridine nucleotide transhydrogenase
Rv0145	None	171214	172168	954	0.311321	S-adenosylmethionine-dependent methyltransferase
Rv0246	None	296808	298119	1311	0.311976	integral membrane protein
Rv2496c	bkdB	2809935	2810982	1047	0.312321	3-methyl-2-oxobutanoate dehydrogenase subunit beta
Rv0817c	None	910029	910842	813	0.312423	hypothetical protein
Rv1799	lppT	2039158	2039350	192	0.3125	lipoprotein LppT
Rv2624c	None	2950488	2951307	819	0.312576	universal stress protein
Rv3311	None	3698120	3699383	1263	0.313539	hypothetical protein
Rv2206	None	2470621	2471332	711	0.313643	transmembrane protein
Rv0547c	None	638031	638916	885	0.314124	oxidoreductase
Rv3252c	alkB	3630737	3631988	1251	0.314149	transmembrane alkane 1-monooxygenase AlkB
Rv2529	None	2852874	2854266	1392	0.314655	hypothetical protein
Rv1829	None	2073942	2074437	495	0.315152	hypothetical protein
Rv2623	TB31.7	2949592	2950486	894	0.315436	universal stress protein
Rv2849c	cobO	3157520	3158144	624	0.315705	cob(I)alamin adenosyltransferase
Rv3664c	dppC	4103674	4104475	801	0.315855	dipeptide ABC transporter permease DppC
Rv3524	None	3960754	3961786	1032	0.315891	membrane protein
Rv0072	None	80623	81673	1050	0.31619	glutamine ABC transporter permease
Rv2350c	plcB	2628780	2630319	1539	0.316439	membrane-associated phospholipase B
Rv2283	None	2555940	2556135	195	0.317949	hypothetical protein
Rv1082	mca	1206519	1207386	867	0.318339	mycothiol S-conjugate amidase
Rv3034c	None	3394018	3394921	903	0.318937	acetyltransferase
Rv0174	mce1F	205230	206778	1548	0.319121	Mce family protein Mce1F
Rv3767c	None	4212995	4213940	945	0.319577	S-adenosylmethionine-dependent methyltransferase
Rv2026c	None	2271862	2272747	885	0.319774	universal stress protein
Rv1018c	glmU	1136572	1138060	1488	0.319892	Probable UDP-N-acetylglucosamine pyrophosphorylase GlmU
Rv0308	None	377112	377829	717	0.320781	integral membrane protein
Rv1377c	None	1550578	1551217	639	0.320814	transferase
Rv2993c	None	3350273	3350993	720	0.320833	2-hydroxyhepta-2 4-diene-1 7-dioate isomerase
Rv3683	None	4124416	4125376	960	0.320833	hypothetical protein
Rv0753c	mmsA	844420	845953	1533	0.320939	methylmalonate-semialdehyde dehydrogenase
Rv0937c	mku	1045198	1046020	822	0.321168	non-homologous end joining protein Ku
Rv0292	eccE3	355879	356875	996	0.321285	ESX-3 secretion system protein EccE
Rv0301	vapC2	364043	364469	426	0.321596	ribonuclease VapC2
Rv3419c	gcp	3837554	3838589	1035	0.321739	O-sialoglycoprotein endopeptidase
Rv2860c	glnA4	3171626	3173000	1374	0.322416	glutamine synthetase
Rv0011c	None	13713	13995	282	0.322695	cell division protein CrgA
Rv3420c	rimI	3838585	3839062	477	0.322851	ribosomal-protein-alanine acetyltransferase RimI
Rv1876	bfrA	2125339	2125819	480	0.322917	bacterioferritin BfrA
Rv0939	None	1048411	1050346	1935	0.322997	2-hydroxyhepta-2 4-diene-1-7-dioate isomerase/cyclase/dehydrase
Rv2249c	glpD1	2523240	2524791	1551	0.323017	glycerol-3-phosphate dehydrogenase
Rv1024	None	1145857	1146544	687	0.323144	membrane protein
Rv1710	scpB	1938145	1938841	696	0.323276	segregation and condensation protein ScpB
Rv1976c	None	2218843	2219251	408	0.323529	hypothetical protein
Rv1718	None	1944808	1945627	819	0.323565	hypothetical protein
Rv0674	None	774063	774786	723	0.323651	hypothetical protein
Rv2031c	hspX	2278497	2278932	435	0.324138	alpha-crystallin
Rv3154	nuoJ	3521138	3521927	789	0.324461	NADH-quinone oxidoreductase subunit J
Rv1276c	None	1425437	1425914	477	0.324948	hypothetical protein
Rv3095	None	3463972	3464449	477	0.324948	HTH-type transcriptional regulator
Rv3492c	None	3910464	3910947	483	0.325052	Mce associated protein
Rv3333c	None	3719936	3720782	846	0.325059	hypothetical protein
Rv1179c	None	1310479	1313299	2820	0.325177	hypothetical protein
Rv1958c	None	2203017	2203632	615	0.325203	hypothetical protein
Rv3516	echA19	3952543	3953335	792	0.325758	enoyl-CoA hydratase EchA19
Rv0198c	zmp1	234515	236507	1992	0.326807	zinc metalloprotease
Rv1857	modA	2104984	2105770	786	0.326972	molybdate ABC transporter substrate-binding lipoprotein ModA
Rv2395B	aprB	2692550	2692715	165	0.327273	acid and phagosome regulated protein AprB
Rv2739c	None	3052022	3053189	1167	0.327335	transferase
Rv3312b	None	3700355	3700526	171	0.327485	hypothetical protein
Rv1257c	None	1404716	1406084	1368	0.327485	oxidoreductase
Rv2335	cysE	2609731	2610421	690	0.327536	serine acetyltransferase
Rv1712	cmk	1939598	1940291	693	0.327561	cytidylate kinase
Rv2300c	None	2572075	2573008	933	0.327974	metallo-hydrolase
Rv1010	ksgA	1129151	1130105	954	0.328092	rRNA small subunit methyltransferase A
Rv2019	None	2265988	2266405	417	0.328537	hypothetical protein
Rv0686	None	786148	786946	798	0.329574	membrane protein
Rv2950c	fadD29	3300595	3302455	1860	0.330108	long-chain-fatty-acid--AMP ligase FadD29
Rv1824	None	2070653	2071019	366	0.330601	hypothetical protein
Rv2915c	None	3223567	3224680	1113	0.330638	hypothetical protein
Rv0284	eccC3	345634	349627	3993	0.331079	ESX-3 secretion system protein EccC3
Rv0016c	pbpA	18758	20234	1476	0.331301	penicillin-binding protein PbpA
Rv1192	None	1334926	1335754	828	0.332126	hypothetical protein
Rv1118c	None	1241970	1242831	861	0.332172	hypothetical protein
Rv0497	None	587376	588309	933	0.332262	transmembrane protein
Rv0863	None	962679	962880	201	0.333333	hypothetical protein
Rv0662c	vapB7	755768	756023	255	0.333333	antitoxin VapB7
Rv2175c	None	2437445	2437886	441	0.333333	DNA-binding protein
Rv3335c	None	3721730	3722600	870	0.334483	integral membrane protein
Rv2884	None	3193392	3194151	759	0.334651	transcriptional regulator
Rv1748	None	1976599	1977331	732	0.334699	hypothetical protein
Rv3229c	desA3	3605750	3607034	1284	0.334891	stearoyl-CoA 9-desaturase
Rv0482	murB	570538	571648	1110	0.336036	UDP-N-acetylenolpyruvoylglucosamine reductase
Rv0132c	fgd2	159699	160782	1083	0.336103	F420-dependent glucose-6-phosphate dehydrogenase
Rv1495	mazF4	1686569	1686887	318	0.336478	mRNA interferase MazF4
Rv2809	None	3115407	3115719	312	0.336538	hypothetical protein
Rv1129c	None	1253073	1254534	1461	0.336756	transcriptional regulator
Rv0242c	fabG4	290664	292029	1365	0.336996	3-oxoacyl-ACP reductase FabG
Rv2342	None	2620271	2620529	258	0.337209	hypothetical protein
Rv2576c	None	2900225	2900690	465	0.337634	membrane protein
Rv2738c	None	3051805	3052012	207	0.338164	hypothetical protein
Rv1637c	None	1842897	1843692	795	0.338365	hypothetical protein
Rv2183c	None	2445414	2445810	396	0.338384	hypothetical protein
Rv3319	sdhB	3706771	3707563	792	0.338384	succinate dehydrogenase iron-sulphur protein subunit
Rv3025c	iscS	3383884	3385066	1182	0.338409	cysteine desulfurase
Rv0827c	kmtR	920740	921133	393	0.338422	HTH-type transcriptional regulator KmtR
Rv0913c	None	1017216	1018725	1509	0.338635	dioxygenase
Rv3709c	ask	4152217	4153483	1266	0.338863	aspartokinase
Rv0509	hemA	600440	601847	1407	0.339019	glutamyl-tRNA reductase
Rv1271c	None	1419960	1420302	342	0.339181	hypothetical protein
Rv3080c	pknK	3442655	3445988	3333	0.339334	serine/threonine-protein kinase PknK
Rv0068	None	75300	76212	912	0.339912	oxidoreductase
Rv1913	None	2159190	2159943	753	0.339973	hypothetical protein
Rv0626	vapB5	718024	718285	261	0.340996	antitoxin VapB5
Rv2305	None	2575808	2577098	1290	0.341085	hypothetical protein
Rv1776c	None	2009994	2010555	561	0.342246	transcriptional regulator
Rv0450c	mmpL4	538587	541491	2904	0.342287	transmembrane transport protein MmpL4
Rv2066	cobIJ	2323174	2324701	1527	0.342502	Cobalamin biosynthesis protein CobIJ
Rv0846c	None	942679	944194	1515	0.342574	oxidase
Rv2830c	vapB22	3137008	3137224	216	0.342593	antitoxin VapB22
Rv0549c	vapC3	640227	640641	414	0.342995	ribonuclease VapC3
Rv2464c	None	2766858	2767665	807	0.343247	DNA glycosylase
Rv2253	None	2527983	2528487	504	0.343254	hypothetical protein
Rv2723	None	3034908	3036102	1194	0.343384	integral membrane protein
Rv2633c	None	2959334	2959820	486	0.343621	hypothetical protein
Rv1254	None	1401657	1402809	1152	0.34375	acyltransferase
Rv3341	metA	3727487	3728627	1140	0.34386	homoserine O-acetyltransferase
Rv3802c	None	4263354	4264365	1011	0.344214	membrane protein
Rv1258c	None	1406080	1407340	1260	0.344444	multidrug-efflux transporter
Rv3494c	mce4F	3911674	3913369	1695	0.344543	Mce family protein Mce4
Rv2537c	aroD	2861147	2861591	444	0.344595	3-dehydroquinate dehydratase
Rv3056	dinP	3416704	3417745	1041	0.344861	DNA polymerase IV 2
Rv2626c	hrp1	2952561	2952993	432	0.344907	hypoxic response protein
Rv0102	None	117713	119699	1986	0.344914	integral membrane protein
Rv3734c	tgs2	4184525	4185890	1365	0.345055	diacyglycerol O-acyltransferase
Rv3227	aroA	3603376	3604729	1353	0.345159	3-phosphoshikimate 1-carboxyvinyltransferase
Rv0976c	None	1088492	1090175	1683	0.345217	hypothetical protein
Rv1174c	TB8.4	1305668	1306001	333	0.345345	low molecular weight T-cell antigen
Rv1932	tpx	2183371	2183869	498	0.345382	2-Cys peroxiredoxin
Rv2173	idsA2	2434846	2435905	1059	0.345609	geranylgeranyl pyrophosphate synthetase IdsA
Rv2447c	folC	2746134	2747598	1464	0.345628	folylpolyglutamate synthase FolC
Rv0064A	vapB1	71588	71828	240	0.345833	antitoxin VapB1
Rv1514c	None	1705806	1706595	789	0.346008	glycosyltransferase
Rv0843	None	939387	940392	1005	0.346269	dehydrogenase
Rv2801c	mazF9	3110166	3110523	357	0.347339	mRNA interferase MazF9
Rv0672	fadE8	771483	773112	1629	0.347452	acyl-CoA dehydrogenase FadE8
Rv2323c	None	2595360	2596269	909	0.347635	hypothetical protein
Rv0336	None	400191	401703	1512	0.347884	hypothetical protein
Rv0635	hadA	731929	732406	477	0.348008	(3R)-hydroxyacyl-ACP dehydratase subunit HadA
Rv1619	None	1818574	1820029	1455	0.348454	hypothetical protein
Rv0876c	None	974290	975937	1647	0.348512	transmembrane protein
Rv3771c	None	4216403	4216730	327	0.348624	hypothetical protein
Rv3712	None	4156980	4158222	1242	0.348631	ligase
Rv1071c	echA9	1195054	1196092	1038	0.348748	enoyl-CoA hydratase EchA9
Rv0369c	None	446530	447046	516	0.348837	membrane oxidoreductase
Rv2751	None	3063637	3064528	891	0.349046	hypothetical protein
Rv1609	trpE	1807902	1809453	1551	0.349452	anthranilate synthase component I
Rv2367c	None	2648363	2648912	549	0.349727	endoribonuclease
Rv1525	wbbL2	1720016	1720802	786	0.351145	rhamnosyl transferase WbbL
Rv2119	None	2378385	2379222	837	0.351254	hypothetical protein
Rv1382	None	1555476	1555974	498	0.351406	hypothetical protein
Rv0372c	None	448629	449385	756	0.351852	hypothetical protein
Rv3589	mutY	4030492	4031407	915	0.351913	A/G-specific adenine glycosylase
Rv2942	mmpL7	3285069	3287832	2763	0.352153	transmembrane transport protein MmpL7
Rv0998	None	1114747	1115749	1002	0.352295	acetyltransferase Pat
Rv3202a	None	3580285	3580495	210	0.352381	hypothetical protein
Rv0375c	None	452293	453154	861	0.353078	carbon monoxyde dehydrogenase medium subunit
Rv0968	None	1078390	1078687	297	0.353535	hypothetical protein
Rv1485	hemZ	1675016	1676051	1035	0.353623	ferrochelatase
Rv0274	None	330421	331003	582	0.353952	hypothetical protein
Rv3623	lpqG	4062526	4063249	723	0.35408	lipoprotein LpqG
Rv1738	None	1965656	1965941	285	0.354386	hypothetical protein
Rv2514c	None	2830876	2831338	462	0.354978	hypothetical protein
Rv3757c	proW	4202609	4203299	690	0.355072	glycine betaine/carnitine/choline/L-proline ABC transporter permease
Rv1207	folP2	1351190	1352147	957	0.355277	dihydropteroate synthase
Rv3717	None	4161047	4161773	726	0.355372	hypothetical protein
Rv3807c	None	4269839	4270337	498	0.355422	decaprenylphosphoryl-5-phosphoribose phosphatase
Rv0296c	None	359757	361155	1398	0.355508	sulfatase
Rv0255c	cobQ1	306373	307858	1485	0.355556	cobyric acid synthase
Rv2987c	leuD	3344032	3344629	597	0.356784	3-isopropylmalate dehydratase small subunit
Rv3280	accD5	3662061	3663708	1647	0.357013	propionyl-CoA carboxylase subunit beta
Rv0641	rplA	735516	736224	708	0.357345	50S ribosomal protein L1
Rv3730c	None	4180679	4181720	1041	0.357349	hypothetical protein
Rv3846	sodA	4320703	4321327	624	0.357372	superoxide dismutase
Rv3780	None	4226988	4227525	537	0.357542	hypothetical protein
Rv2309A	None	2583044	2583332	288	0.357639	hypothetical protein
Rv3845	None	4319280	4319640	360	0.358333	hypothetical protein
Rv1658	argG	1871362	1872559	1197	0.358396	argininosuccinate synthase
Rv2715	None	3028097	3029123	1026	0.359649	hydrolase
Rv1284	canA	1437323	1437815	492	0.359756	beta-carbonic anhydrase
Rv0691A	None	791657	791846	189	0.359788	electron carrier mycofactocin
Rv1955	higB	2201718	2202096	378	0.359788	toxin HigB
Rv0936	pstA2	1044316	1045222	906	0.359823	phosphate ABC transporter permease PstA
Rv2277c	None	2549123	2550029	906	0.359823	glycerolphosphodiesterase
Rv2834c	ugpE	3140486	3141314	828	0.359903	sn-glycerol-3-phosphate ABC transporter permease UgpE
Rv1725c	None	1951040	1951751	711	0.360056	hypothetical protein
Rv1389	gmk	1564400	1565027	627	0.360447	guanylate kinase
Rv1107c	xseB	1233965	1234223	258	0.360465	exodeoxyribonuclease VII small subunit
Rv1880c	cyp140	2130540	2131857	1317	0.360668	cytochrome P450 Cyp140
Rv1264	None	1411893	1413087	1194	0.360972	adenylyl cyclase
Rv3040c	None	3400191	3401058	867	0.361015	hypothetical protein
Rv1890c	None	2139075	2139687	612	0.361111	hypothetical protein
Rv0364	None	442394	443078	684	0.361111	transmembrane protein
Rv0595c	vapC4	694838	695231	393	0.361323	ribonuclease VapC4
Rv2528c	mrr	2851750	2852671	921	0.361564	restriction system protein
Rv1692	None	1916697	1917759	1062	0.361582	phosphatase
Rv2288	None	2561327	2561705	378	0.362434	hypothetical protein
Rv3225c	None	3601015	3602440	1425	0.362807	GCN5-like N-acetyltransferase
Rv1727	None	1953269	1953839	570	0.363158	hypothetical protein
Rv1476	None	1666203	1666764	561	0.363636	membrane protein
Rv3867	espH	4342769	4343321	552	0.36413	ESX-1 secretion-associated protein EspH
Rv1686c	None	1911400	1912081	681	0.36417	ABC transporter permease
Rv3491	None	3909889	3910468	579	0.364421	hypothetical protein
Rv2740	ephG	3053232	3053682	450	0.364444	epoxide hydrolase
Rv3130c	tgs1	3494974	3496366	1392	0.364943	diacyglycerol O-acyltransferase
Rv1423	whiA	1597905	1598883	978	0.365031	transcriptional regulator WhiA
Rv3509c	ilvX	3936876	3938424	1548	0.365633	acetohydroxyacid synthase large subunit
Rv3004	cfp6	3363347	3363686	339	0.365782	low molecular weight protein antigen 6
Rv0078B	None	87797	88004	207	0.36715	hypothetical protein
Rv1830	None	2074840	2075518	678	0.367257	HTH-type transcriptional regulator
Rv0710	rpsQ	805755	806166	411	0.367397	30S ribosomal protein S17
Rv3924c	rpmH	4410785	4410929	144	0.368056	50S ribosomal protein L34
Rv3069	None	3433691	3434090	399	0.368421	fluoride ion transporter CrcB
Rv1687c	None	1912152	1912920	768	0.36849	ABC transporter ATP-binding protein
Rv2080	lppJ	2337305	2337869	564	0.368794	lipoprotein LppJ
Rv3522	ltp4	3958447	3959512	1065	0.369014	lipid transfer protein
Rv3354	None	3769110	3769500	390	0.369231	hypothetical protein
Rv0076c	None	85182	85572	390	0.369231	membrane protein
Rv0320	None	387887	388550	663	0.369532	hypothetical protein
Rv1893	None	2140485	2140704	219	0.369863	hypothetical protein
Rv1422	None	1596880	1597909	1029	0.370262	hypothetical protein
Rv1864c	None	2111353	2112109	756	0.37037	hypothetical protein
Rv2983	None	3339117	3339762	645	0.370543	2-phospho-L-lactate guanylyltransferase
Rv2601A	vapB41	2930069	2930357	288	0.371528	antitoxin VapB41
Rv2737c	recA	3049051	3051424	2373	0.371681	recombinase A
Rv2643	arsC	2966909	2968406	1497	0.372077	arsenic-transport integral membrane protein ArsC
Rv2507	None	2822437	2823259	822	0.372263	hypothetical protein
Rv0316	None	384534	385149	615	0.372358	muconolactone isomerase
Rv2054	None	2313124	2313838	714	0.372549	hypothetical protein
Rv2161c	None	2422270	2423137	867	0.372549	hypothetical protein
Rv2835c	ugpA	3141310	3142222	912	0.372807	sn-glycerol-3-phosphate ABC transporter permease UgpA
Rv0303	None	365233	366142	909	0.372937	dehydrogenase/reductase
Rv1771	None	2005160	2006447	1287	0.37296	L-gulono-1 4-lactone dehydrogenase
Rv0510	hemC	601856	602786	930	0.373118	porphobilinogen deaminase
Rv1273c	None	1422301	1424050	1749	0.373356	drug ABC transporter ATP-binding protein
Rv2818c	None	3124995	3126144	1149	0.373368	CRISPR-associated protein Csm6
Rv1477	ripA	1666989	1668408	1419	0.373502	peptidoglycan endopeptidase RipA
Rv1711	None	1938837	1939602	765	0.373856	RNA pseudouridine synthase
Rv0238	None	288427	289042	615	0.373984	transcriptional regulator
Rv3048c	nrdF2	3408403	3409378	975	0.374359	ribonucleoside-diphosphate reductase subunit beta NrdF2
Rv2833c	ugpB	3139173	3140484	1311	0.374523	sn-glycerol-3-phosphate ABC transporter substrate-binding lipoprotein
Rv2141c	None	2400375	2401722	1347	0.374907	hypothetical protein
Rv0211	pckA	251781	253602	1821	0.375069	phosphoenolpyruvate carboxykinase
Rv3271c	None	3652678	3653347	669	0.375187	integral membrane protein
Rv0891c	None	992597	993455	858	0.375291	hypothetical protein
Rv1142c	echA10	1269151	1269958	807	0.375465	enoyl-CoA hydratase EchA10
Rv2917	None	3226362	3228243	1881	0.375864	hypothetical protein
Rv0333	None	398253	398628	375	0.376	hypothetical protein
Rv3190A	None	3556854	3557064	210	0.37619	hypothetical protein
Rv3105c	prfB	3472767	3473904	1137	0.376429	peptide chain release factor PrfB
Rv2717c	None	3029866	3030361	495	0.377778	hypothetical protein
Rv2867c	None	3178457	3179312	855	0.377778	GCN5-like N-acetyltransferase
Rv3211	rhlE	3587797	3589381	1584	0.378157	ATP-dependent RNA helicase RhlE
Rv3302c	glpD2	3687684	3689442	1758	0.378271	glycerol-3-phosphate dehydrogenase
Rv1359	None	1530172	1530925	753	0.379814	transcriptional regulator
Rv2211c	gcvT	2476041	2477181	1140	0.379825	aminomethyltransferase
Rv0467	icl1	557526	558813	1287	0.379953	isocitrate lyase
Rv1673c	None	1898299	1899232	933	0.380493	hypothetical protein
Rv1499	None	1690406	1690805	399	0.380952	hypothetical protein
Rv3762c	None	4206995	4208876	1881	0.38118	hydrolase
Rv1139c	None	1266484	1266985	501	0.381238	hypothetical protein
Rv1851	ureF	2099693	2100329	636	0.382075	urease accessory protein UreF
Rv3817	None	4281646	4282402	756	0.382275	phosphotransferase
Rv1887	None	2136257	2137400	1143	0.382327	hypothetical protein
Rv1867	None	2115763	2117248	1485	0.382492	hypothetical protein
Rv1907c	None	2153234	2153882	648	0.382716	hypothetical protein
Rv3635	None	4073633	4075409	1776	0.382883	transmembrane protein
Rv2385	mbtJ	2677728	2678649	921	0.383279	acetyl hydrolase
Rv1146	None	1273354	1274767	1413	0.383581	transmembrane transport protein
Rv0439c	None	527378	528314	936	0.384615	dehydrogenase/reductase
Rv0766c	cyp123	858863	860072	1209	0.384615	cytochrome P450 Cyp123
Rv2191	None	2453818	2455756	1938	0.384933	hypothetical protein
Rv1566c	None	1773927	1774620	693	0.385281	hypothetical protein
Rv3503c	fdxD	3922064	3922256	192	0.385417	ferredoxin FdxD
Rv1037c	esxI	1160543	1160828	285	0.385965	ESAT-6 like protein EsxI
Rv1567c	None	1774859	1775144	285	0.385965	membrane protein
Rv3572	None	4013510	4014041	531	0.386064	hypothetical protein
Rv0267	narU	321330	322722	1392	0.386494	nitrite extrusion protein NarU
Rv2231A	vapC16	2505735	2506161	426	0.387324	ribonuclease VapC16
Rv1376	None	1549147	1550641	1494	0.38755	hypothetical protein
Rv2169c	None	2431564	2431969	405	0.387654	transmembrane protein
Rv2219	None	2486234	2486987	753	0.387782	transmembrane protein
Rv2836c	dinF	3142308	3143628	1320	0.387879	DNA-damage-inducible protein DinF
Rv3814c	None	4279229	4280015	786	0.388041	acyltransferase
Rv0926c	None	1032709	1033786	1077	0.388115	hypothetical protein
Rv0202c	mmpL11	238391	241292	2901	0.388142	transmembrane transport protein MmpL11
Rv1617	pykA	1816188	1817607	1419	0.388302	pyruvate kinase
Rv0593	lprL	692023	693232	1209	0.388751	Mce family lipoprotein LprL
Rv3094c	None	3462760	3463891	1131	0.389036	hypothetical protein
Rv2670c	None	2985730	2986840	1110	0.389189	hypothetical protein
Rv0637	hadC	732824	733325	501	0.389222	(3R)-hydroxyacyl-ACP dehydratase subunit HadC
Rv3401	None	3818041	3820402	2361	0.389242	glycosyl hydrolase
Rv1204c	None	1346935	1348624	1689	0.38958	hypothetical protein
Rv1445c	devB	1623713	1624457	744	0.389785	6-phosphogluconolactonase
Rv1309	atpG	1464883	1465801	918	0.389978	ATP synthase subunit gamma
Rv0514	None	606148	606448	300	0.39	transmembrane protein
Rv1455	None	1640679	1641543	864	0.390046	hypothetical protein
Rv0414c	thiE	500349	501018	669	0.390135	thiamine-phosphate synthase
Rv0480c	None	568963	569806	843	0.390273	amidohydrolase
Rv3808c	glfT2	4270365	4272279	1914	0.390282	galactofuranosyl transferase GlfT
Rv0234c	gabD1	279604	281140	1536	0.390625	succinate-semialdehyde dehydrogenase
Rv0114	gmhB	137940	138513	573	0.390925	D-glycero-alpha-D-manno-heptose-17-bisphosphate 7-phosphatase
Rv0463	None	554015	554309	294	0.391156	membrane protein
Rv2023c	None	2267748	2268108	360	0.391667	hypothetical protein
Rv3748	None	4197235	4197595	360	0.391667	hypothetical protein
Rv0170	mce1B	199894	200935	1041	0.391931	Mce family protein Mce1B
Rv1600	hisC1	1800895	1802038	1143	0.391951	histidinol-phosphate aminotransferase
Rv0269c	None	323337	324531	1194	0.39196	hypothetical protein
Rv2681	None	2996738	2998055	1317	0.392559	hypothetical protein
Rv1510	None	1701294	1702593	1299	0.39261	hypothetical protein
Rv3112	moaD1	3479699	3479951	252	0.392857	molybdenum cofactor biosynthesis protein MoaD
Rv2449c	None	2750312	2751572	1260	0.392857	trans-acting enoyl reductase
Rv2289	cdh	2561674	2562457	783	0.393359	CDP-diacylglycerol pyrophosphatase
Rv3250c	rubB	3630383	3630566	183	0.393443	rubredoxin RubB
Rv2294	None	2565326	2566550	1224	0.393791	cystathionine beta-lyase
Rv2319c	None	2591847	2592726	879	0.394767	universal stress protein
Rv2338c	moeW	2613106	2614063	957	0.394984	molybdopterin biosynthesis protein MoeW
Rv2194	qcrC	2457552	2458395	843	0.395018	ubiquinol-cytochrome C reductase cytochrome subunit C
Rv1051c	None	1173944	1174700	756	0.395503	hypothetical protein
Rv1902c	nanT	2149005	2150274	1269	0.395587	sialic acid-transport integral membrane protein NanT
Rv0734	mapA	826669	827470	801	0.395755	methionine aminopeptidase
Rv1901	cinA	2147661	2148954	1293	0.395978	competence damage-inducible protein CinA
Rv3883c	mycP1	4363416	4364757	1341	0.396719	membrane-anchored mycosin
Rv3612c	None	4053517	4053847	330	0.39697	hypothetical protein
Rv1443c	None	1622206	1622692	486	0.397119	hypothetical protein
Rv2363	amiA2	2644319	2645774	1455	0.397251	amidase
Rv2032	acg	2279128	2280124	996	0.39759	NAD(P)H nitroreductase
Rv1622c	cydB	1823359	1824400	1041	0.397695	cytochrome D ubiquinol oxidase subunit II CydB
Rv0648	None	742718	746366	3648	0.397752	alpha-mannosidase
Rv0940c	None	1050592	1051459	867	0.397924	oxidoreductase
Rv2113	None	2372629	2373823	1194	0.39866	integral membrane protein
Rv2307D	None	2580027	2580210	183	0.398907	hypothetical protein
Rv3376	None	3790155	3790809	654	0.399083	phosphatase
Rv1891	None	2139740	2140148	408	0.39951	hypothetical protein
Rv3078	hab	3441352	3441754	402	0.400498	hydroxylaminobenzene mutase
Rv1266c	pknH	1413959	1415840	1881	0.400851	serine/threonine-protein kinase PknH
Rv3198c	uvrD2	3569108	3571211	2103	0.400856	ATP-dependent DNA helicase UvrD
Rv2164c	None	2427083	2428238	1155	0.400866	hypothetical protein
Rv2593c	ruvA	2924229	2924820	591	0.401015	Holliday junction ATP-dependent DNA helicase RuvA
Rv2461c	clpP1	2763171	2763774	603	0.401327	ATP-dependent CLP protease proteolytic subunit 1
Rv3108	None	3477059	3477500	441	0.401361	hypothetical protein
Rv0928	pstS3	1034902	1036015	1113	0.401617	phosphate ABC transporter substrate-binding lipoprotein PstS
Rv3434c	None	3853214	3853928	714	0.401961	transmembrane protein
Rv1363c	None	1534606	1535392	786	0.402036	membrane protein
Rv3046c	None	3407313	3407688	375	0.402667	hypothetical protein
Rv3575c	None	4017088	4018168	1080	0.402778	LacI family transcriptional regulator
Rv3484	None	3903077	3904616	1539	0.402859	hypothetical protein
Rv2368c	phoH1	2648915	2649974	1059	0.403211	phosphate starvation-inducible protein PhoH
Rv2635	None	2962469	2962712	243	0.403292	hypothetical protein
Rv1482c	None	1672456	1673299	843	0.403321	hypothetical protein
Rv0329c	None	394693	395320	627	0.403509	hypothetical protein
Rv2028c	None	2274568	2275408	840	0.403571	universal stress protein
Rv1834	lipZ	2079829	2080696	867	0.403691	hydrolase
Rv3765c	tcrX	4211079	4211784	705	0.404255	two component transcriptional regulator TcrX
Rv1863c	None	2110590	2111361	771	0.404669	integral membrane protein
Rv3668c	None	4109782	4110481	699	0.404864	protease
Rv1561	vapC11	1764978	1765383	405	0.404938	ribonuclease VapC11
Rv1255c	None	1402777	1403386	609	0.405583	HTH-type transcriptional regulator
Rv3165c	None	3533912	3534395	483	0.405797	hypothetical protein
Rv2196	qcrB	2459677	2461327	1650	0.406061	ubiquinol-cytochrome C reductase cytochrome subunit B
Rv0580c	None	677124	677616	492	0.406504	hypothetical protein
Rv2132	None	2393410	2393641	231	0.406926	hypothetical protein
Rv1717	None	1944405	1944756	351	0.407407	hypothetical protein
Rv2166c	None	2429426	2429858	432	0.407407	transcriptional regulator MraZ
Rv0751c	mmsB	842346	843231	885	0.40791	3-hydroxyisobutyrate dehydrogenase
Rv3403c	None	3822261	3823863	1602	0.40824	hypothetical protein
Rv1084	None	1207635	1209657	2022	0.408506	hypothetical protein
Rv0624	vapC30	716663	717059	396	0.409091	ribonuclease VapC30
Rv3458c	rpsD	3878658	3879264	606	0.409241	30S ribosomal protein S4
Rv2874	dipZ	3184846	3186934	2088	0.409483	integral membrane C-type cytochrome biogenesis protein DipZ
Rv0628c	None	718760	719912	1152	0.409722	hypothetical protein
Rv0049	None	52830	53244	414	0.410628	hypothetical protein
Rv1638A	None	1846715	1846973	258	0.410853	hypothetical protein
Rv2110c	prcB	2369725	2370601	876	0.410959	proteasome subunit beta
Rv0347	None	417303	418290	987	0.411348	membrane protein
Rv0137c	msrA	164711	165260	549	0.411658	peptide methionine sulfoxide reductase MsrA
Rv3778c	None	4223698	4224895	1197	0.411863	aminotransferase
Rv1416	ribH	1591670	1592153	483	0.412008	6 7-dimethyl-8-ribityllumazine synthase
Rv3322c	None	3708437	3709052	615	0.413008	methyltransferase
Rv1304	atpB	1460243	1460996	753	0.413015	ATP synthase subunit A
Rv1223	htrA	1365874	1367461	1587	0.413359	serine protease HtrA
Rv2960c	None	3312952	3313201	249	0.413655	hypothetical protein
Rv2219A	None	2486993	2487416	423	0.413712	membrane protein
Rv1937	None	2188495	2191015	2520	0.414286	oxygenase
Rv2797c	None	3105618	3107307	1689	0.414446	hypothetical protein
Rv2951c	None	3303102	3304248	1146	0.414485	phthiodiolone/phenolphthiodiolone dimycocerosates ketoreductase
Rv2159c	None	2420630	2421665	1035	0.414493	hypothetical protein
Rv0263c	None	314863	315766	903	0.415282	hypothetical protein
Rv0823c	None	916476	917646	1170	0.415385	tRNA-dihydrouridine synthase
Rv3261	fbiA	3640542	3641538	996	0.415663	2-phospho-L-lactate transferase
Rv0468	fadB2	558894	559755	861	0.415796	3-hydroxybutyryl-CoA dehydrogenase
Rv3067	None	3431427	3431838	411	0.416058	hypothetical protein
Rv0828c	None	921190	921613	423	0.416076	deaminase
Rv0085	hycP	93288	93951	663	0.41629	hydrogenase HycP
Rv0589	mce2A	686820	688035	1215	0.416461	Mce family protein Mce2A
Rv2491	None	2806664	2807288	624	0.416667	hypothetical protein
Rv2973c	recG	3327732	3329946	2214	0.416893	ATP-dependent DNA helicase RecG
Rv3616c	espA	4055196	4056375	1179	0.417303	ESX-1 secretion-associated protein EspA
Rv0140	None	166909	167290	381	0.417323	hypothetical protein
Rv3416	whiB3	3834891	3835200	309	0.417476	redox-responsive transcriptional regulator WhiB3
Rv0584	None	679228	681862	2634	0.417616	glycosidase
Rv3697c	vapC48	4139804	4140242	438	0.417808	ribonuclease VapC48
Rv0669c	None	767683	769597	1914	0.419018	neutral ceramidase
Rv1654	argB	1867841	1868726	885	0.419209	acetylglutamate kinase
Rv3157	nuoM	3524131	3525793	1662	0.419374	NADH-quinone oxidoreductase subunit M
Rv1421	None	1595978	1596884	906	0.419426	hypothetical protein
Rv0271c	fadE6	326265	328461	2196	0.419854	acyl-CoA dehydrogenase FadE6
Rv3787c	None	4233609	4234536	927	0.420712	S-adenosyl-L-methionine-dependent methyltransferase
Rv1786	None	2024827	2025031	204	0.421569	ferredoxin
Rv1334	mec	1502640	1503081	441	0.421769	[CysO]-cysteine peptidase
Rv3549c	None	3988318	3989098	780	0.421795	short-chain type dehydrogenase/reductase
Rv1473A	None	1662380	1662572	192	0.421875	transcriptional regulator
Rv0443	None	532395	532911	516	0.422481	hypothetical protein
Rv0504c	None	594801	595302	501	0.423154	hypothetical protein
Rv2036	None	2282098	2282740	642	0.423676	hypothetical protein
Rv1638	uvrA	1843740	1846659	2919	0.423775	excinuclease ABC subunit UvrA
Rv3550	echA20	3989152	3989896	744	0.424731	enoyl-CoA hydratase EchA20
Rv0736	rslA	828139	828892	753	0.424967	anti-sigma-L factor RslA
Rv2520c	None	2837387	2837615	228	0.425439	membrane protein
Rv0616A	vapB29	710781	711009	228	0.425439	antitoxin VapB29
Rv0040c	mtc28	42432	43365	933	0.425509	hypothetical protein
Rv0147	None	173237	174758	1521	0.426036	aldehyde dehydrogenase
Rv3166c	None	3534391	3535351	960	0.426042	hypothetical protein
Rv2404c	lepA	2701286	2703248	1962	0.426096	GTP-binding protein LepA
Rv3005c	None	3363692	3364532	840	0.42619	hypothetical protein
Rv1516c	None	1707528	1708539	1011	0.426311	sugar transferase
Rv2939	papA5	3274948	3276217	1269	0.42632	phthiocerol/phthiodiolone dimycocerosyl transferase
Rv2823c	None	3129343	3131773	2430	0.426337	CRISPR-associated protein Cas10/Csm1
Rv3274c	fadE25	3656919	3658089	1170	0.426496	acyl-CoA dehydrogenase
Rv0262c	aac	314308	314854	546	0.42674	aminoglycoside 2'-N-acetyltransferase
Rv3314c	deoA	3702183	3703467	1284	0.428349	thymidine phosphorylase
Rv1849	ureB	2097646	2097961	315	0.428571	urease subunit beta
Rv0276	None	331747	332668	921	0.428882	hypothetical protein
Rv1853	ureD	2101021	2101648	627	0.429027	urease accessory protein UreD
Rv0859	None	955076	956288	1212	0.429043	acyltransferase
Rv3740c	None	4190832	4192179	1347	0.429102	diacyglycerol O-acyltransferase
Rv1690	lprJ	1915526	1915910	384	0.429688	lipoprotein LprJ
Rv0027	None	31188	31506	318	0.430818	hypothetical protein
Rv3784	None	4230255	4231236	981	0.431193	dTDP-glucose 4 6-dehydratase
Rv3235	None	3611299	3611941	642	0.431464	hypothetical protein
Rv3560c	fadE30	4000431	4001589	1158	0.431779	acyl-CoA dehydrogenase FadE30
Rv3866	espG1	4341879	4342731	852	0.431925	ESX-1 secretion-associated protein EspG
Rv1578c	None	1782757	1783228	471	0.433121	phage protein
Rv0573c	pncB2	665850	667242	1392	0.43319	nicotinic acid phosphoribosyltransferase PncB2
Rv0790c	None	884071	884800	729	0.433471	hypothetical protein
Rv1560	vapB11	1764754	1764973	219	0.43379	antitoxin VapB11
Rv0201c	None	237891	238395	504	0.434524	hypothetical protein
Rv1070c	echA8	1194269	1195043	774	0.435401	enoyl-CoA hydratase EchA8
Rv2269c	None	2544288	2544621	333	0.435435	hypothetical protein
Rv3116	moeB2	3482775	3483945	1170	0.435897	molybdenum cofactor biosynthesis protein MoeB
Rv2451	None	2752261	2752660	399	0.43609	hypothetical protein
Rv1810	None	2052932	2053289	357	0.436975	hypothetical protein
Rv1714	None	1941852	1942665	813	0.437884	oxidoreductase
Rv2218	lipA	2485272	2486208	936	0.438034	lipoyl synthase
Rv3870	eccCa1	4346480	4348724	2244	0.438057	ESX-1 secretion system protein EccCa
Rv1356c	None	1524028	1524820	792	0.438131	hypothetical protein
Rv3213c	None	3590691	3591492	801	0.438202	SOJ/ParA-like protein
Rv0967	csoR	1077974	1078334	360	0.438889	copper-sensing transcriptional repressor CsoR
Rv1219c	None	1362722	1363361	639	0.43975	transcriptional regulator
Rv2474c	None	2776315	2776969	654	0.440367	hypothetical protein
Rv3404c	None	3823879	3824584	705	0.441135	hypothetical protein
Rv1484	inhA	1674201	1675011	810	0.441975	NADH-dependent enoyl-[ACP] reductase
Rv0598c	vapC27	697153	697567	414	0.442029	ribonuclease VapC27
Rv0880	None	978933	979365	432	0.44213	HTH-type transcriptional regulator
Rv0141c	None	167270	167681	411	0.442822	hypothetical protein
Rv0636	hadB	732392	732821	429	0.44289	(3R)-hydroxyacyl-ACP dehydratase subunit HadB
Rv0409	ackA	493850	495008	1158	0.443005	acetate kinase
Rv2654c	None	2976988	2977234	246	0.443089	antitoxin
Rv0701	rplC	800808	801462	654	0.443425	50S ribosomal protein L3
Rv3171c	hpx	3539845	3540745	900	0.444444	non-heme haloperoxidase Hpx
Rv0128	None	155666	156446	780	0.444872	transmembrane protein
Rv1737c	narK2	1964182	1965370	1188	0.445286	nitrate/nitrite transporter
Rv3918c	parA	4406487	4407531	1044	0.445402	chromosome partitioning protein ParA
Rv3444c	esxT	3862623	3862926	303	0.445545	ESAT-6 like protein EsxT
Rv1939	None	2192093	2192609	516	0.445736	oxidoreductase
Rv2165c	None	2428234	2429425	1191	0.445844	rRNA small subunit methyltransferase H
Rv0426c	None	515372	515816	444	0.445946	transmembrane protein
Rv0800	pepC	893317	894619	1302	0.446237	M18 family aminopeptidase
Rv0931c	pknD	1037919	1039914	1995	0.447118	serine/threonine-protein kinase PknD
Rv1833c	None	2078928	2079789	861	0.447154	haloalkane dehalogenase
Rv2696c	None	3012828	3013608	780	0.447436	hypothetical protein
Rv2460c	clpP2	2762530	2763175	645	0.448062	ATP-dependent CLP protease proteolytic subunit 2
Rv1866	None	2113139	2115476	2337	0.448438	hypothetical protein
Rv0739	None	830854	831661	807	0.448575	hypothetical protein
Rv3633	None	4071790	4072666	876	0.44863	hypothetical protein
Rv1083	None	1207382	1207649	267	0.449438	hypothetical protein
Rv3895c	eccB2	4380452	4381940	1488	0.450269	ESX-2 secretion system protein EccB
Rv0847	lpqS	944342	944735	393	0.450382	lipoprotein LpqS
Rv1188	None	1331020	1332010	990	0.450505	proline dehydrogenase
Rv2481c	None	2786574	2786898	324	0.450617	hypothetical protein
Rv1816	None	2058255	2058960	705	0.451064	HTH-type transcriptional regulator
Rv3527	None	3963604	3964054	450	0.451111	hypothetical protein
Rv0240	vapC24	289344	289782	438	0.452055	ribonuclease VapC24
Rv2012	None	2259325	2259820	495	0.452525	hypothetical protein
Rv2569c	None	2893463	2894408	945	0.45291	hypothetical protein
Rv0983	pepD	1099065	1100460	1395	0.453047	serine protease PepD
Rv0070c	glyA2	77618	78896	1278	0.453052	serine hydroxymethyltransferase
Rv0028	None	31513	31819	306	0.454248	hypothetical protein
Rv0228	None	273054	274278	1224	0.455065	acyltransferase
Rv1295	thrC	1450696	1451779	1083	0.455217	threonine synthase
Rv0017c	rodA	20230	21640	1410	0.455319	cell division protein RodA
Rv0261c	narK3	312758	314168	1410	0.455319	nitrate/nitrite transporter
Rv2792c	None	3101580	3102162	582	0.455326	resolvase
Rv0609A	None	703829	704057	228	0.45614	hypothetical protein
Rv3518c	cyp142	3954324	3955521	1197	0.45614	cytochrome P450 monooxygenase Cyp142
Rv3209	None	3586273	3586834	561	0.456328	hypothetical protein
Rv1970	lprM	2214122	2215256	1134	0.45679	Mce family lipoprotein LprM
Rv0650	None	747036	747945	909	0.457646	sugar kinase
Rv3809c	glf	4272275	4273475	1200	0.458333	UDP-galactopyranose mutase
Rv1009	rpfB	1128090	1129179	1089	0.460055	resuscitation-promoting factor RpfB
Rv0106	None	124373	125570	1197	0.461153	hypothetical protein
Rv3574	kstR	4016483	4017083	600	0.461667	HTH-type transcriptional regulator KstR
Rv3455c	truA	3876051	3876822	771	0.461738	tRNA pseudouridine synthase A
Rv0332	None	397441	398227	786	0.461832	hypothetical protein
Rv2984	ppk1	3339853	3342082	2229	0.462091	polyphosphate kinase
Rv2530A	vapB39	2854682	2854907	225	0.462222	antitoxin VapB39
Rv1028A	kdpF	1151919	1152012	93	0.462366	membrane protein KdpF
Rv3500c	yrbE4B	3919219	3920062	843	0.462633	integral membrane protein
Rv1719	None	1945640	1946420	780	0.462821	transcriptional regulator
Rv1952	vapB14	2200725	2200941	216	0.462963	antitoxin VapB14
Rv0378	None	455636	455858	222	0.463964	hypothetical protein
Rv2748c	ftsK	3059854	3062506	2652	0.464178	DNA translocase FtsK
Rv1944c	None	2195343	2195934	591	0.465313	hypothetical protein
Rv2468A	None	2772097	2772331	234	0.465812	hypothetical protein
Rv2504c	scoA	2819123	2819870	747	0.465863	succinyl-CoA:3-ketoacid-CoA transferase subunit A
Rv1964	yrbE3A	2207699	2208497	798	0.466165	integral membrane protein
Rv1229c	mrp	1371776	1372949	1173	0.466326	multiple resistance/pH adaptation protein
Rv0478	deoC	567221	567896	675	0.468148	2-deoxyribose-5-phosphate aldolase
Rv0402c	mmpL1	480354	483231	2877	0.468196	transmembrane transport protein MmpL1
Rv2832c	ugpC	3138098	3139181	1083	0.469067	sn-glycerol-3-phosphate ABC transporter ATP-binding protein UgpC
Rv1742	None	1968172	1968910	738	0.47019	hypothetical protein
Rv2453c	mobA	2753017	2753623	606	0.470297	molybdenum cofactor guanylyltransferase
Rv1519	None	1710732	1711002	270	0.47037	hypothetical protein
Rv3761c	fadE36	4205861	4206917	1056	0.470644	acyl-CoA dehydrogenase FadE36
Rv2887	None	3196430	3196850	420	0.471429	HTH-type transcriptional regulator
Rv3859c	gltB	4331497	4336081	4584	0.47164	glutamate synthase large subunit
Rv3391	acrA1	3805620	3807573	1953	0.472094	acyl-CoA-reductase AcrA
Rv2094c	tatA	2353045	2353297	252	0.472222	Sec-independent protein translocase membrane-bound protein TatA
Rv2058c	rpmB2	2314824	2315061	237	0.472574	50S ribosomal protein L28
Rv2157c	murF	2417471	2419004	1533	0.472929	UDP-N-acetylmuramoyl-tripeptide--D-alanyl-D- alanine ligase
Rv0131c	fadE1	158314	159658	1344	0.473214	acyl-CoA dehydrogenase FadE1
Rv3163c	None	3531641	3532913	1272	0.47327	hypothetical protein
Rv1671	None	1896474	1896867	393	0.473282	membrane protein
Rv3399	None	3816128	3817175	1047	0.473734	S-adenosylmethionine-dependent methyltransferase
Rv0447c	ufaA1	535223	536507	1284	0.474299	cyclopropane-fatty-acyl-phospholipid synthase UfaA
Rv3791	dprE2	4237164	4237929	765	0.47451	decaprenylphosphoryl-D-2-keto erythropentose reductase
Rv2640c	None	2965477	2965837	360	0.475	ArsR family transcriptional regulator
Rv2567	None	2889794	2892449	2655	0.475706	hypothetical protein
Rv2945c	lppX	3290623	3291325	702	0.475783	lipoprotein LppX
Rv3547	ddn	3986843	3987299	456	0.475877	deazaflavin-dependent nitroreductase
Rv3254	None	3633674	3635063	1389	0.475882	hypothetical protein
Rv2735c	None	3047559	3048552	993	0.477341	hypothetical protein
Rv2580c	hisS	2904820	2906092	1272	0.477987	histidine--tRNA ligase
Rv2469c	None	2772366	2773035	669	0.478326	hypothetical protein
Rv2852c	mqo	3160579	3162061	1482	0.478408	malate:quinone oxidoreductase
Rv1943c	mazE5	2194969	2195347	378	0.478836	antitoxin MazE5
Rv1903	None	2150363	2150768	405	0.479012	membrane protein
Rv3362c	None	3773573	3774155	582	0.479381	ATP/GTP-binding protein
Rv3336c	trpS	3722620	3723631	1011	0.479723	tryptophan--tRNA ligase
Rv3208A	TB9.4	3585676	3585949	273	0.479853	hypothetical protein
Rv3783	rfbD	4229257	4230100	843	0.480427	O-antigen/lipopolysaccharide ABC transporter permease RfbD
Rv2197c	None	2461503	2462148	645	0.48062	transmembrane protein
Rv0087	hycE	95413	96892	1479	0.48073	formate hydrogenase HycE
Rv0379	secE2	455976	456192	216	0.481481	protein translocase subunit SecE
Rv0127	mak	154231	155599	1368	0.481725	maltokinase
Rv1494	mazE4	1686270	1686573	303	0.481848	antitoxin MazE4
Rv0779c	None	872671	873292	621	0.483092	transmembrane protein
Rv2100	None	2358388	2360041	1653	0.483364	hypothetical protein
Rv3169	None	3537237	3538362	1125	0.483556	hypothetical protein
Rv0540	None	632371	633034	663	0.484163	hypothetical protein
Rv3819	None	4283995	4284331	336	0.485119	hypothetical protein
Rv1335	cysO	1503102	1503384	282	0.485816	sulfur carrier protein CysO
Rv1882c	None	2132369	2133203	834	0.486811	short-chain type dehydrogenase/reductase
Rv0187	None	218704	219367	663	0.487179	O-methyltransferase
Rv3196	None	3565787	3566687	900	0.487778	hypothetical protein
Rv0778	cyp126	871430	872675	1245	0.488353	cytochrome P450 Cyp126
Rv1332	None	1500925	1501582	657	0.488584	transcriptional regulator
Rv0830	None	921969	922875	906	0.488962	S-adenosylmethionine-dependent methyltransferase
Rv2889c	tsf	3198291	3199107	816	0.488971	elongation factor EF-Ts
Rv0019c	fhaB	23269	23737	468	0.489316	FHA domain-containing protein FhaB
Rv2009	vapB15	2258029	2258272	243	0.489712	antitoxin VapB15
Rv0889c	citA	988739	989861	1122	0.490196	citrate synthase 2
Rv3281	accE5	3663688	3664222	534	0.490637	protein acetyl-/propionyl-CoAcarboxylase subunit epsilon AccE
Rv2130c	mshC	2391214	2392459	1245	0.490763	cysteine:1D-myo-inosityl 2-amino-2-deoxy--D-glucopyranoside ligase
Rv0639	nusG	734253	734970	717	0.490934	transcription termination/antitermination protein NusG
Rv1312	None	1467687	1468131	444	0.490991	hypothetical protein
Rv3102c	ftsE	3470679	3471369	690	0.491304	cell division ATP-binding protein FtsE
Rv3669	None	4110826	4111345	519	0.491329	transmembrane protein
Rv2456c	None	2756935	2758192	1257	0.491647	MFS-type transporter
Rv3887c	eccD2	4370154	4371684	1530	0.49281	ESX-2 secretion system protein EccD
Rv1246c	relE	1388684	1388978	294	0.493197	toxin RelE
Rv2444c	rne	2742122	2744984	2862	0.493711	ribonuclease E
Rv0841	None	937592	937835	243	0.493827	transmembrane protein
Rv0554	bpoC	645466	646255	789	0.494297	non-heme bromoperoxidase BpoC
Rv0694	None	793334	794525	1191	0.494542	mycofactocin system heme/flavin oxidoreductase MftD
Rv0892	None	993852	995340	1488	0.494624	monooxygenase
Rv3101c	ftsX	3469785	3470679	894	0.495526	cell division protein FtsX
Rv0082	None	89923	90403	480	0.495833	oxidoreductase
Rv0680c	None	780041	780416	375	0.496	transmembrane protein
Rv2540c	aroF	2863206	2864412	1206	0.496683	chorismate synthase
Rv3221A	rshA	3598050	3598356	306	0.496732	anti-sigma factor RshA
Rv3204	None	3581314	3581620	306	0.496732	DNA-methyltransferase
Rv1451	None	1635028	1635955	927	0.497303	protoheme IX farnesyltransferase
Rv1285	cysD	1437908	1438907	999	0.498498	sulfate adenylyltransferase subunit 2
Rv1066	None	1187997	1188393	396	0.5	hypothetical protein
Rv1324	None	1487160	1488075	915	0.500546	thioredoxin
Rv3378c	None	3792357	3793248	891	0.500561	diterpene synthase
Rv1203c	None	1346320	1346905	585	0.500855	hypothetical protein
Rv1114	vapC32	1239609	1239984	375	0.501333	ribonuclease VapC32
Rv3212	None	3589393	3590617	1224	0.502451	hypothetical protein
Rv2370c	None	2650244	2651558	1314	0.503044	hypothetical protein
Rv1106c	None	1232843	1233956	1113	0.503145	3 beta-hydroxysteroid dehydrogenase/delta 5-->4-isomerase
Rv1310	atpD	1465840	1467301	1461	0.503765	ATP synthase subunit beta
Rv0233	nrdB	278584	279529	945	0.504762	ribonucleoside-diphosphate reductase subunit beta NrdB
Rv2315c	None	2587286	2588804	1518	0.50527	hypothetical protein
Rv3831	None	4305756	4306239	483	0.507246	hypothetical protein
Rv3626c	None	4064850	4065903	1053	0.508072	hypothetical protein
Rv2587c	secD	2914014	2915736	1722	0.50813	protein translocase subunit SecD
Rv2701c	suhB	3015862	3016735	873	0.508591	inositol-1-monophosphatase SuhB
Rv2489c	None	2800845	2801145	300	0.51	hypothetical protein
Rv2348c	None	2626653	2626980	327	0.510703	hypothetical protein
Rv0413	mutT3	499712	500366	654	0.510703	8-oxo-dGTP diphosphatase
Rv2998	None	3356814	3357276	462	0.510823	hypothetical protein
Rv1812c	None	2054156	2055359	1203	0.512884	dehydrogenase
Rv0001	dnaA	0	1524	1524	0.51378	chromosomal replication initiator protein DnaA
Rv0462	lpdC	552613	554008	1395	0.513978	dihydrolipoamide dehydrogenase
Rv2122c	hisE	2380662	2380944	282	0.514184	phosphoribosyl-ATP pyrophosphatase
Rv3914	trxC	4402731	4403082	351	0.51567	thioredoxin TrxC
Rv3902c	None	4387364	4387895	531	0.516008	hypothetical protein
Rv2662	None	2981481	2981754	273	0.516484	hypothetical protein
Rv1911c	lppC	2157381	2157987	606	0.516502	lipoprotein LppC
Rv2112c	dop	2370904	2372569	1665	0.516517	pup deamidase/depupylase
Rv3436c	glmS	3855014	3856889	1875	0.5168	glucosamine--fructose-6-phosphate aminotransferase
Rv0344c	lpqJ	414380	414941	561	0.516934	lipoprotein LpqJ
Rv0349	None	418948	419608	660	0.518182	hypothetical protein
Rv0752c	fadE9	843241	844414	1173	0.519182	acyl-CoA dehydrogenase FadE9
Rv0420c	None	506560	506971	411	0.520681	transmembrane protein
Rv2817c	None	3123966	3124983	1017	0.521141	CRISPR-associated endonuclease Cas1
Rv3840	None	4313566	4313980	414	0.524155	transcriptional regulator
Rv1158c	None	1284178	1284862	684	0.524854	hypothetical protein
Rv3707c	None	4150029	4151040	1011	0.525223	hypothetical protein
Rv3685c	cyp137	4127294	4128725	1431	0.525507	cytochrome P450 Cyp137
Rv3462c	infA	3880431	3880653	222	0.527027	translation initiation factor IF-1
Rv0374c	None	451799	452279	480	0.527083	carbon monoxyde dehydrogenase small subunit
Rv2239c	None	2511175	2511652	477	0.528302	hypothetical protein
Rv1275	lprC	1424750	1425293	543	0.528545	lipoprotein LprC
Rv0265c	None	316510	317503	993	0.528701	iron ABC transporter substrate-binding lipoprotein
Rv0272c	None	328574	329708	1134	0.529101	hypothetical protein
Rv2630	None	2956892	2957432	540	0.52963	hypothetical protein
Rv0869c	moaA2	966264	967347	1083	0.530009	molybdenum cofactor biosynthesis protein MoaA
Rv3704c	gshA	4146887	4148186	1299	0.530408	glutamate--cysteine ligase
Rv3029c	fixA	3388069	3388870	801	0.530587	electron transfer flavoprotein subunit beta
Rv0917	betP	1022086	1023868	1782	0.530864	glycine betaine transport integral membrane protein BetP
Rv0212c	nadR	253668	254640	972	0.532922	transcriptional regulator NadR
Rv3573c	fadE34	4014076	4016212	2136	0.533708	acyl-CoA dehydrogenase FadE34
Rv1595	nadB	1795804	1797388	1584	0.534722	L-aspartate oxidase
Rv2286c	None	2558876	2559569	693	0.535354	hypothetical protein
Rv0425c	ctpH	510701	515321	4620	0.535714	metal cation transporting ATPase H
Rv3242c	None	3621569	3622211	642	0.535826	hypothetical protein
Rv0289	espG3	352148	353036	888	0.537162	ESX-3 secretion-associated protein EspG3
Rv1307	atpH	1461842	1463183	1341	0.537658	ATP synthase subunit b/delta
Rv3576	lppH	4018357	4019071	714	0.537815	lipoprotein LppH
Rv1929c	None	2181261	2181906	645	0.537984	hypothetical protein
Rv1633	uvrB	1837074	1839171	2097	0.538865	excinuclease ABC subunit UvrB
Rv1122	gnd2	1245128	1246151	1023	0.539589	6-phosphogluconate dehydrogenase (decarboxylating)
Rv0911	None	1015397	1016171	774	0.540052	hypothetical protein
RV1984a	None	2228675	2228906	231	0.541126	hypothetical protein
Rv0350	dnaK	419834	421712	1878	0.541534	chaperone protein DnaK
Rv3068c	pgmA	3431978	3433622	1644	0.541971	phosphoglucomutase PgmA
Rv3061c	fadE22	3423261	3425427	2166	0.542013	acyl-CoA dehydrogenase FadE22
Rv0630c	recB	721728	725013	3285	0.54277	exonuclease V subunit beta RecB
Rv1909c	furA	2156148	2156592	444	0.542793	ferric uptake regulation protein FurA
Rv1480	None	1670412	1671366	954	0.542977	hypothetical protein
Rv0403c	mmpS1	483227	483656	429	0.543124	membrane protein MmpS1
Rv1488	None	1677396	1678542	1146	0.54363	hypothetical protein
Rv0291	mycP3	354497	355883	1386	0.545455	membrane-anchored mycosin MycP
Rv2506	None	2821711	2822359	648	0.546296	TetR family transcriptional regulator
Rv0053	rpsF	58191	58482	291	0.546392	30S ribosomal protein S6
Rv1131	prpC	1256131	1257313	1182	0.546531	methylcitrate synthase PrpC
Rv2948c	fadD22	3297836	3299954	2118	0.546742	p-hydroxybenzoyl--AMP ligase
Rv0609	vapC28	703485	703887	402	0.547264	ribonuclease VapC28
Rv1320c	None	1482513	1484217	1704	0.548122	adenylate cyclase
Rv1844c	gnd1	2093730	2095188	1458	0.548697	6-phosphogluconate dehydrogenase
Rv0822c	None	914256	916311	2055	0.549392	hypothetical protein
Rv2563	None	2882289	2883339	1050	0.549524	glutamine ABC transporter permease
Rv0805	None	898830	899787	957	0.549634	3'5'-cyclic adenosine monophosphate phosphodiesterase CpdA
Rv0077c	None	85635	86466	831	0.54994	oxidoreductase
Rv1547	dnaE1	1747693	1751248	3555	0.550211	DNA polymerase III subunit alpha
Rv3698	None	4140492	4142022	1530	0.550327	hypothetical protein
Rv0721	rpsE	814327	814990	663	0.552036	30S ribosomal protein S5
Rv1761c	None	1994670	1995054	384	0.552083	hypothetical protein
Rv1744c	None	1970988	1971390	402	0.552239	membrane protein
Rv3493c	None	3910946	3911675	729	0.552812	Mce associated protein
Rv3368c	None	3780334	3780979	645	0.553488	oxidoreductase
Rv0266c	oplA	317524	321154	3630	0.553994	5-oxoprolinase OplA
Rv3443c	rplM	3861946	3862390	444	0.554054	50S ribosomal protein L13
Rv2794c	pptT	3103256	3103940	684	0.554094	4'-phosphopantetheinyl transferase
Rv1894c	None	2140738	2141869	1131	0.554377	hypothetical protein
Rv0496	None	586393	587380	987	0.555218	hypothetical protein
Rv3686c	None	4128750	4129083	333	0.555556	hypothetical protein
Rv3382c	None	3796447	3797437	990	0.555556	4-hydroxy-3-methylbut-2-enyl diphosphate reductase
Rv2215	dlaT	2481964	2483626	1662	0.555957	pyruvate dehydrogenase E2component dihydrolipoamide acyltransferase
Rv0742	None	832980	833508	528	0.556818	hypothetical protein
Rv1384	carB	1557100	1560448	3348	0.557348	carbamoyl-phosphate synthase large subunit
Rv2035	None	2281613	2282102	489	0.558282	hypothetical protein
Rv3012c	gatC	3371430	3371730	300	0.56	glutamyl-tRNA(GLN) amidotransferase subunit C
Rv3617	ephA	4057732	4058701	969	0.560372	epoxide hydrolase EphA
Rv2824c	None	3131769	3132714	945	0.561905	CRISPR-associated endoribonuclease Cas6
Rv0418	lpqL	503495	504998	1503	0.562209	lipoprotein aminopeptidase LpqL
Rv1678	None	1902396	1903299	903	0.562569	integral membrane protein
Rv0577	TB27.3	671165	671951	786	0.563613	hypothetical protein
Rv3796	None	4249877	4251005	1128	0.564716	hypothetical protein
Rv2184c	None	2445806	2446946	1140	0.564912	hypothetical protein
Rv1487	None	1676940	1677375	435	0.565517	hypothetical protein
Rv0972c	fadE12	1082583	1083750	1167	0.56641	acyl-CoA dehydrogenase fadE12
Rv2841c	nusA	3148384	3149428	1044	0.56705	transcription termination/antitermination protein NusA
Rv3119	moaE1	3485131	3485575	444	0.567568	molybdopterin synthase catalytic subunit 1
Rv3745c	None	4195885	4196098	213	0.568075	hypothetical protein
Rv1357c	None	1525292	1526216	924	0.568182	hypothetical protein
Rv0461	None	552025	552550	525	0.569524	transmembrane protein
Rv2097c	pafA	2355318	2356677	1359	0.570272	proteasome accessory factor PafA
Rv3608c	folP1	4049137	4049980	843	0.570581	dihydropteroate synthase
Rv3284	None	3665817	3666249	432	0.571759	hypothetical protein
Rv0317c	glpQ2	385172	385943	771	0.571984	glycerophosphoryl diester phosphodiesterase GlpQ
Rv1653	argJ	1866630	1867845	1215	0.572016	glutamate N-acetyltransferase/amino-acid acetyltransferase
Rv3726	None	4171420	4172614	1194	0.572864	dehydrogenase
Rv2718c	nrdR	3030412	3030877	465	0.574194	transcriptional regulator NrdR
Rv0069c	sdaA	76236	77622	1386	0.574315	L-serine dehydratase
Rv2990c	None	3346858	3347719	861	0.574913	hypothetical protein
Rv3593	lpqF	4034351	4035710	1359	0.575423	lipoprotein LpqF
Rv1408	rpe	1584498	1585197	699	0.576538	ribulose-phosphate 3-epimerase
Rv1098c	fum	1226140	1227565	1425	0.576842	fumarate hydratase
Rv2918c	glnD	3228253	3230680	2427	0.577256	bifunctional uridylyltransferase/uridylyl-removing enzyme
Rv2241	aceE	2512538	2515244	2706	0.577975	pyruvate dehydrogenase E1 component
Rv1923	lipD	2175172	2176513	1341	0.578673	lipase LipD
Rv3417c	groEL1	3835271	3836891	1620	0.57963	chaperonin GroEL
Rv1469	ctpD	1656962	1658936	1974	0.580041	cobalt/nickel-exporting P-type ATPase
Rv3728	None	4174872	4178070	3198	0.580363	membrane protein
Rv2932	ppsB	3251071	3255688	4617	0.580464	phthiocerol synthesis polyketide synthase type I PpsB
Rv1874	None	2123683	2124370	687	0.580786	hypothetical protein
Rv2556c	None	2876575	2876965	390	0.582051	hypothetical protein
Rv2281	pitB	2553172	2554831	1659	0.582881	phosphate permease
Rv1614	lgt	1813170	1814577	1407	0.584222	prolipoprotein diacylglyceryl transferase
Rv2227	None	2500930	2501632	702	0.58547	hypothetical protein
Rv2493	vapB38	2808082	2808304	222	0.585586	antitoxin VapB38
Rv2205c	None	2469386	2470463	1077	0.585887	hypothetical protein
Rv0116c	ldtA	140266	141022	756	0.585979	L D-transpeptidase LdtA
Rv1683	None	1907593	1910593	3000	0.586667	bifunctional long-chain acyl-CoA synthase/lipase
Rv3017c	esxQ	3376489	3376852	363	0.586777	ESAT-6 like protein EsxQ
Rv0579	None	676237	676996	759	0.59025	hypothetical protein
Rv2137c	None	2396901	2397315	414	0.591787	hypothetical protein
Rv1795	eccD5	2032239	2033751	1512	0.591931	ESX-5 type VII secretion system protein EccD
Rv2142A	parD2	2402506	2402722	216	0.592593	antitoxin ParD2
Rv3654c	None	4094659	4094983	324	0.592593	hypothetical protein
Rv1031	kdpC	1155852	1156422	570	0.592982	potassium-transporting ATPase subunit C
Rv2185c	TB16.3	2447065	2447500	435	0.593103	hypothetical protein
Rv0856	None	952824	953229	405	0.595062	hypothetical protein
Rv0206c	mmpL3	244483	247318	2835	0.595767	transmembrane transport protein MmpL3
Rv0164	TB18.5	193625	194111	486	0.596708	hypothetical protein
Rv1245c	None	1387797	1388628	831	0.596871	short-chain type dehydrogenase/reductase
Rv0944	None	1053764	1054241	477	0.597484	formamidopyrimidine-DNA glycosylase
Rv1512	epiA	1704092	1705061	969	0.597523	nucleotide-sugar epimerase EpiA
Rv2673	aftC	2989290	2990592	1302	0.597542	alpha-(1->3)-arabinofuranosyltransferase
Rv2732c	None	3044374	3044989	615	0.598374	transmembrane protein
Rv0602c	tcrA	699037	699799	762	0.598425	two component DNA binding transcriptional regulator TcrA
Rv3485c	None	3904621	3905566	945	0.598942	short-chain type dehydrogenase/reductase
Rv3855	ethR	4327548	4328199	651	0.599078	HTH-type transcriptional repressor EthR
Rv3472	None	3889361	3889868	507	0.599606	hypothetical protein
Rv0258c	None	310293	310749	456	0.600877	hypothetical protein
Rv2033c	None	2280239	2281082	843	0.601423	hypothetical protein
Rv3482c	None	3901323	3902106	783	0.601533	membrane protein
Rv0313	None	382489	382876	387	0.602067	hypothetical protein
Rv2698	None	3014172	3014658	486	0.602881	transmembrane protein
Rv0471c	None	562224	562713	489	0.603272	hypothetical protein
Rv1460	None	1646185	1646992	807	0.60347	transcriptional regulator
Rv1947	None	2198023	2198425	402	0.604478	hypothetical protein
Rv0400c	fadE7	478565	479753	1188	0.605219	acyl-CoA dehydrogenase FadE7
Rv2989	None	3346146	3346848	702	0.605413	transcriptional regulator
Rv0025	None	29244	29607	363	0.606061	hypothetical protein
Rv2129c	None	2390307	2391189	882	0.606576	oxidoreductase
Rv1354c	None	1520004	1521876	1872	0.607372	hypothetical protein
Rv3351c	None	3767345	3768140	795	0.607547	hypothetical protein
Rv3705A	None	4149090	4149480	390	0.607692	hypothetical protein
Rv1924c	None	2176549	2176930	381	0.608924	hypothetical protein
Rv0881	None	979361	980228	867	0.608997	tRNA/rRNA methyltransferase
Rv2455c	None	2754742	2756704	1962	0.609072	2-oxoglutarate oxidoreductase subunit KorA
Rv2179c	None	2441810	2442317	507	0.609467	3'-5' exoribonuclease
Rv0125	pepA	151147	152215	1068	0.609551	serine protease PepA
Rv1077	cbs	1201716	1203111	1395	0.610036	cystathionine beta-synthase
Rv3580c	cysS1	4022393	4023803	1410	0.612057	cysteine--tRNA ligase
Rv3694c	None	4136121	4137114	993	0.612286	transmembrane protein
Rv3432c	gadB	3850371	3851754	1383	0.613883	glutamate decarboxylase GadB
Rv2839c	infB	3145170	3147873	2703	0.614872	translation initiation factor IF-2
Rv1002c	None	1118427	1119939	1512	0.615741	dolichyl-phosphate-mannose--protein mannosyltransferase
Rv2675c	None	2991183	2991936	753	0.616202	hypothetical protein
Rv0473	None	563563	564934	1371	0.616338	transmembrane protein
Rv0654	None	749999	751505	1506	0.616866	carotenoid cleavage oxygenase
Rv1852	ureG	2100339	2101014	675	0.617778	urease accessory protein UreG
Rv0769	None	862411	863158	747	0.621151	oxidoreductase
Rv0770	None	863255	864143	888	0.621622	oxidoreductase
Rv1121	zwf1	1243706	1245107	1401	0.621699	glucose-6-phosphate 1-dehydrogenase
Rv2677c	hemY	2992633	2993992	1359	0.623252	protoporphyrinogen oxidase
Rv0396	None	475349	475742	393	0.62341	hypothetical protein
Rv0941c	None	1051543	1052317	774	0.624031	hypothetical protein
Rv0921	None	1027103	1027685	582	0.62543	resolvase
Rv2025c	None	2270749	2271748	999	0.625626	cation efflux system protein
Rv1341	None	1507572	1508187	615	0.626016	non-canonical purine NTP pyrophosphatase
Rv0774c	None	867439	868351	912	0.626096	hypothetical protein
Rv3044	fecB	3405135	3406215	1080	0.626852	FeIII-dicitrate-binding periplasmic lipoprotein
Rv0852	None	948756	949395	639	0.627543	hypothetical protein
Rv2783c	gpsI	3090338	3092597	2259	0.629039	Bifunctional protein polyribonucleotide nucleotidyltransferase GpsI
Rv3421c	None	3839058	3839694	636	0.633648	hypothetical protein
Rv2684	arsA	3000613	3001903	1290	0.634109	arsenic-transport integral membrane protein ArsA
Rv2124c	metH	2382488	2386067	3579	0.634255	methionine synthase
Rv2752c	None	3064514	3066191	1677	0.635063	ribonuclease J
Rv1181	pks4	1315233	1319982	4749	0.635081	polyketide beta-ketoacyl synthase
Rv0057	None	59895	60417	522	0.636015	hypothetical protein
Rv3197	None	3567023	3568367	1344	0.636905	ABC transporter ATP-binding protein
Rv1825	None	2071035	2071914	879	0.637088	hypothetical protein
Rv0960	vapC9	1073544	1073928	384	0.638021	ribonuclease VapC9
Rv1380	pyrB	1553231	1554191	960	0.638542	aspartate carbamoyltransferase
Rv1180	pks3	1313724	1315191	1467	0.640763	polyketide beta-ketoacyl synthase
Rv2084	None	2341807	2342944	1137	0.641161	hypothetical protein
Rv3913	trxB2	4401727	4402735	1008	0.641865	thioredoxin reductase
Rv2674	msrB	2990705	2991116	411	0.642336	peptide methionine sulfoxide reductase MsrB
Rv2627c	None	2953506	2954748	1242	0.644122	hypothetical protein
Rv2896c	None	3205264	3206434	1170	0.644444	hypothetical protein
Rv0326	None	392272	392728	456	0.644737	hypothetical protein
Rv3222c	None	3598352	3598904	552	0.644928	hypothetical protein
Rv1563c	treY	1767134	1769432	2298	0.645779	maltooligosyl trehalose synthase
Rv3290c	lat	3670444	3671794	1350	0.646667	L-lysine-epsilon aminotransferase
Rv2646	None	2970550	2971549	999	0.648649	integrase
Rv0567	None	658320	659340	1020	0.64902	methyltransferase/methylase
Rv1991c	mazF6	2234304	2234649	345	0.649275	mRNA interferase MazF6
Rv3375	amiD	3788620	3790048	1428	0.64986	amidase
Rv2975c	None	3331357	3331612	255	0.65098	hypothetical protein
Rv1642	rpmI	1852927	1853122	195	0.651282	50S ribosomal protein L35
Rv3091	None	3459115	3460807	1692	0.652482	hypothetical protein
[truncated: 1,739 more rows]
